# Supplementary material for: TDP-43 proteinopathy alters the ribosome association of multiple mRNAs including the glypican Dally-like protein (Dlp)/GPC6
Source: Acta Neuropathol Commun. 2021 Mar 24;9:52. doi: 10.1186/s40478-021-01148-z (PMC7992842; doi:10.1186/s40478-021-01148-z)
Supplement: Supplementary file 1 — Additional file 1. RNAs enriched in TDP-43 complexes, GO term analyses and comparison with mammalian TRIBE targets. [file 40478_2021_1148_MOESM1_ESM.xlsx]

## Sheet: F1_SupTable1
TDP-43-WT	baseMean	log2FoldChange	lfcSE	stat	pvalue	padj	symbol	X	TDP-43-G298S	baseMean	log2FoldChange	lfcSE	stat	pvalue	padj	symbol	Figure 1 - Supplemental Table 1. Differential expression analysis for TDP-43 co-precipitated RNAs versus the Ventral Nerve Cord transciptome. (RIP)
FBgn0001250	77232.2	8.52727	0.190947	44.6578	0	0	if	X	FBgn0034025	149941	8.86805	0.269896	32.8572	8.97807e-237	9.00321e-233	GalNAc-T1
FBgn0003373	70467.6	13.7439	0.312832	43.9338	0	0	Sgs3	X	FBgn0085308	83896.1	14.2481	0.437888	32.5383	3.06799e-232	1.53829e-228	CG34279
FBgn0003514	1.04442e+06	7.37484	0.193382	38.1361	0	0	sqh	X	FBgn0030930	121111	8.60548	0.271901	31.6493	7.74828e-220	2.58999e-216	GalNAc-T2
FBgn0013278	38625.5	9.73391	0.209128	46.5452	0	0	Hsp70Bb	X	FBgn0013278	15709.4	9.50509	0.311569	30.5072	2.09143e-204	5.24321e-201	Hsp70Bb
FBgn0030930	136835	8.43832	0.173473	48.6435	0	0	GalNAc-T2	X	FBgn0034071	65641.2	6.80912	0.228274	29.8287	1.6594e-195	3.32809e-192	CG8405
FBgn0034025	225933	9.12448	0.165391	55.169	0	0	GalNAc-T1	X	FBgn0003377	12974.6	10.425	0.35152	29.6569	2.76132e-193	4.61508e-190	Sgs7
FBgn0034071	53784.1	6.2578	0.14122	44.3124	0	0	CG8405	X	FBgn0031219	62202.9	14.5157	0.511431	28.3824	3.33292e-177	4.77464e-174	CG13694
FBgn0050463	93511.2	8.12683	0.179985	45.1528	0	0	CG30463	X	FBgn0261041	37402.4	6.39055	0.225787	28.3034	3.13846e-176	3.93406e-173	stj
FBgn0053526	98304.6	6.60992	0.142194	46.4853	0	0	PNUTS	X	FBgn0050463	47469.4	7.37172	0.273019	27.0007	1.44857e-160	1.61403e-157	CG30463
FBgn0085308	222916	16.4835	0.422995	38.9685	0	0	CG34279	X	FBgn0033268	58691.5	-7.72769	0.289252	-26.7162	3.05509e-157	3.06364e-154	Obp44a
FBgn0260990	56903.6	7.24005	0.164886	43.9095	0	0	yata	X	FBgn0260990	28334.8	6.50302	0.243597	26.6958	5.27147e-157	4.80566e-154	yata
FBgn0261041	65171.2	6.93974	0.168457	41.1959	0	0	stj	X	FBgn0039249	7499.04	5.95812	0.231193	25.7713	1.86294e-146	1.5568e-143	CG11168
FBgn0031090	67264.2	5.0299	0.135586	37.0974	3.08934e-301	2.34885e-298	Rab35	X	FBgn0263005	15631.6	6.77643	0.273406	24.7852	1.29396e-135	9.98143e-133	CG43313
FBgn0259685	47841.7	9.24314	0.251653	36.7297	2.45049e-295	1.73004e-292	crb	X	FBgn0027546	15908.2	5.74518	0.232	24.7637	2.20502e-135	1.57942e-132	CG4766
FBgn0262730	127889	6.30643	0.172437	36.5723	7.87895e-293	5.1917e-290	dtn	X	FBgn0003378	5709.07	9.69746	0.396476	24.4591	4.02752e-132	2.69253e-129	Sgs8
FBgn0039886	17934	8.3942	0.230956	36.3454	3.10245e-289	1.91654e-286	CG2003	X	FBgn0032850	7002.6	7.47403	0.305745	24.4453	5.6445e-132	3.53769e-129	Kua
FBgn0262741	9372.34	8.16455	0.232113	35.1749	4.84539e-271	2.81717e-268	MRE23	X	FBgn0003514	620112	6.73383	0.275843	24.4118	1.28165e-131	7.56025e-129	sqh
FBgn0011739	20062.2	6.04674	0.172418	35.0703	1.91139e-269	1.04957e-266	wts	X	FBgn0053526	45198.7	5.41501	0.223644	24.2127	1.63652e-129	9.11725e-127	PNUTS
FBgn0265140	26572.8	6.25272	0.178316	35.0654	2.27222e-269	1.18203e-266	Meltrin	X	FBgn0001250	77886.5	8.56722	0.364354	23.5135	2.97076e-122	1.56794e-119	if
FBgn0030018	16871.1	5.31333	0.151999	34.9563	1.03718e-267	5.12572e-265	slpr	X	FBgn0262730	82995.9	6.06805	0.258865	23.441	1.63243e-121	8.18502e-119	dtn
FBgn0039249	24144.7	7.47734	0.214347	34.8843	1.28582e-266	6.05193e-264	CG11168	X	FBgn0011739	13993.4	5.61928	0.240073	23.4065	3.66696e-121	1.75106e-118	wts
FBgn0010303	24173.7	5.19379	0.150761	34.4506	4.41166e-260	1.98204e-257	hep	X	FBgn0026015	27935.5	5.56832	0.239266	23.2725	8.43031e-120	3.84269e-117	Top3beta
FBgn0027598	28393.5	5.23653	0.152133	34.4207	1.23623e-259	5.31258e-257	cindr	X	FBgn0030018	12643.2	5.19349	0.226912	22.8877	6.16342e-116	2.68725e-113	slpr
FBgn0265784	21411.4	5.40823	0.15715	34.4144	1.53332e-259	6.31471e-257	CrebB	X	FBgn0000640	24630.8	9.24021	0.405948	22.762	1.09056e-114	4.55672e-112	Fbp2
FBgn0265045	7706.54	6.3336	0.188175	33.6581	2.37432e-248	9.3871e-246	Strn-Mlck	X	FBgn0038603	24918	6.63459	0.293953	22.5703	8.49114e-113	3.40597e-110	PKD
FBgn0051694	55877.4	6.01652	0.1805	33.3325	1.30759e-243	4.97084e-241	CG31694	X	FBgn0034856	1831.77	8.73433	0.390272	22.3801	6.14958e-111	2.37184e-108	yellow-d2
FBgn0262952	25730.5	-6.54051	0.196809	-33.2328	3.62091e-242	1.32552e-239	ND4	X	FBgn0030089	21743	5.11998	0.229632	22.2964	4.00547e-110	1.48766e-107	AP-1gamma
FBgn0003374	37166	14.1455	0.425939	33.2102	7.67781e-242	2.71027e-239	Sgs4	X	FBgn0000535	6838.9	5.54572	0.250353	22.1515	1.00796e-108	3.60992e-106	eag
FBgn0011742	37721.5	4.49903	0.135593	33.1804	2.06565e-241	7.04032e-239	Arp2	X	FBgn0267758	1527.11	6.73458	0.307992	21.8661	5.46654e-106	1.89029e-103	CR46089
FBgn0263005	6478.89	5.59101	0.169833	32.9206	1.11466e-237	3.67243e-235	CG43313	X	FBgn0085377	31846.9	6.99279	0.320058	21.8485	8.03407e-106	2.68552e-103	CG34348
FBgn0003375	150163	15.9693	0.485334	32.9037	1.94744e-237	6.20918e-235	Sgs5	X	FBgn0040827	6091.11	7.98724	0.368359	21.6833	2.94885e-104	9.53906e-102	CG13315
FBgn0030089	38290	5.70294	0.173636	32.8441	1.38085e-236	4.26509e-234	AP-1gamma	X	FBgn0016984	3428.8	5.21859	0.240812	21.6708	3.87273e-104	1.21362e-101	sktl
FBgn0032850	11688.1	7.79135	0.237851	32.7572	2.3967e-235	7.17848e-233	Kua	X	FBgn0015519	10982.3	5.63097	0.260545	21.6123	1.3762e-103	4.18198e-101	nAChRalpha3
FBgn0040565	13152.3	12.2513	0.37758	32.4469	5.9926e-231	1.74209e-228	CG7606	X	FBgn0030817	3745.69	11.154	0.520495	21.4297	7.06976e-102	2.02559e-99	CG4991
FBgn0029761	25762.9	5.24972	0.162495	32.3071	5.56558e-229	1.57172e-226	SK	X	FBgn0036471	35594.9	15.7866	0.737944	21.3927	1.56249e-101	4.35241e-99	CG13460
FBgn0267036	3601.22	6.60272	0.205325	32.1575	6.94613e-227	1.9071e-224	CR45480	X	FBgn0032773	3293.21	8.56952	0.403494	21.2383	4.23082e-100	1.14667e-97	fon
FBgn0261703	10880.5	5.13473	0.161179	31.8573	1.04353e-222	2.78763e-220	gce	X	FBgn0010303	17704.7	4.91827	0.231692	21.2277	5.30478e-100	1.3999e-97	hep
FBgn0035059	22692.7	5.76185	0.18099	31.8352	2.10736e-222	5.48135e-220	CG3894	X	FBgn0265784	14822.3	5.11444	0.241249	21.1998	9.58916e-100	2.46564e-97	CrebB
FBgn0028875	25629.3	4.72879	0.14858	31.8265	2.78277e-222	7.05255e-220	nAChRalpha5	X	FBgn0259685	22404.4	7.79346	0.368475	21.1506	2.72665e-99	6.83572e-97	crb
FBgn0039240	17285.4	5.19942	0.163701	31.7616	2.19637e-221	5.42724e-219	CG3744	X	FBgn0004431	2337.91	9.7623	0.462046	21.1284	4.35813e-99	1.06593e-96	LysX
FBgn0026015	50281.4	5.99213	0.189973	31.542	2.31166e-218	5.57278e-216	Top3beta	X	FBgn0029761	19881.7	5.25725	0.24985	21.0416	2.72861e-98	6.51488e-96	SK
FBgn0030505	44397	5.8737	0.188003	31.2426	2.81779e-214	6.63121e-212	NFAT	X	FBgn0034741	1792.51	9.44712	0.451909	20.9049	4.83092e-97	1.12662e-94	CG4269
FBgn0260945	28974.7	4.6808	0.150163	31.1714	2.60212e-213	5.98125e-211	Atg1	X	FBgn0261565	9473.78	4.87538	0.233595	20.8711	9.80033e-97	2.23358e-94	Lmpt
FBgn0086906	12077.5	6.51576	0.209869	31.0468	1.25845e-211	2.82694e-209	sls	X	FBgn0030505	38226.7	5.81305	0.278653	20.8613	1.20384e-96	2.68268e-94	NFAT
FBgn0263019	22823.2	8.37695	0.270042	31.021	2.81162e-211	6.17556e-209	CR43314	X	FBgn0265140	17464.1	5.77403	0.280252	20.603	2.5799e-94	5.62419e-92	Meltrin
FBgn0262972	43341.4	-6.84987	0.22354	-30.6427	3.30601e-206	7.10361e-204	CR43283	X	FBgn0262854	1737.82	9.24886	0.449005	20.5986	2.82613e-94	6.02988e-92	CG43218
FBgn0036621	18135.9	4.70484	0.154385	30.4747	5.64781e-204	1.18772e-201	roq	X	FBgn0000567	41331.7	5.02472	0.244897	20.5176	1.49803e-93	3.12964e-91	Eip74EF
FBgn0032166	7922.63	4.7061	0.154989	30.3641	1.63692e-202	3.3707e-200	CG4619	X	FBgn0031248	5141	12.1659	0.593607	20.4949	2.38896e-93	4.88907e-91	CG11912
FBgn0011826	19491.6	4.60425	0.152936	30.1057	4.07711e-199	8.22411e-197	Pp2B-14D	X	FBgn0030886	1140.78	8.25787	0.403309	20.4753	3.57738e-93	7.17479e-91	CG12672
FBgn0032727	10635.3	6.36441	0.212605	29.9353	6.82998e-197	1.35015e-194	CG10623	X	FBgn0035059	23748.5	6.01614	0.296461	20.2932	1.47677e-91	2.90373e-89	CG3894
FBgn0014073	6619.36	9.6507	0.322687	29.9073	1.57961e-196	3.06134e-194	Tie	X	FBgn0050029	2440.09	10.6735	0.530186	20.1315	3.90676e-90	7.53403e-88	CR30029
FBgn0035665	10655.7	12.0575	0.406793	29.6403	4.52065e-193	8.59271e-191	Jon65Aiii	X	FBgn0015524	4671.78	4.6561	0.23183	20.0841	1.01555e-89	1.92149e-87	otp
FBgn0035533	38736.7	4.72415	0.159519	29.615	9.58969e-193	1.78839e-190	Cip4	X	FBgn0036985	1135.55	6.87882	0.344471	19.9692	1.02006e-88	1.89429e-86	zye
FBgn0015524	6707.97	4.80992	0.163444	29.4285	2.37523e-190	4.34755e-188	otp	X	FBgn0038181	1477.87	8.51598	0.427828	19.9052	3.67113e-88	6.69347e-86	CG9297
FBgn0010812	8487.98	4.98071	0.169831	29.3275	4.63146e-189	8.32315e-187	unc-45	X	FBgn0041711	1089.92	8.04696	0.404522	19.8925	4.7233e-88	8.45809e-86	yellow-e
FBgn0028476	9685.68	4.46215	0.153108	29.1438	9.999e-187	1.76482e-184	Usp1	X	FBgn0034470	1772.08	9.42335	0.474814	19.8464	1.18408e-87	2.08315e-85	Obp56d
FBgn0259175	8033.66	5.36124	0.186391	28.7633	6.17322e-182	1.07046e-179	ome	X	FBgn0031090	52202.7	5.00616	0.252367	19.8368	1.43371e-87	2.47884e-85	Rab35
FBgn0031374	35957.5	5.82531	0.203562	28.6169	4.14395e-180	7.06187e-178	Wdr62	X	FBgn0003149	3631.41	8.16592	0.413511	19.7478	8.38017e-87	1.42434e-84	Prm
FBgn0085370	13672.2	5.28943	0.185131	28.5713	1.52865e-179	2.56088e-177	Pde11	X	FBgn0263353	18896.1	5.97432	0.30369	19.6724	3.7155e-86	6.20983e-84	CG11000
FBgn0267758	3692.03	7.98778	0.281053	28.4209	1.11711e-177	1.81008e-175	CR46089	X	FBgn0032727	4652.53	5.16252	0.265702	19.4298	4.32216e-84	7.10535e-82	CG10623
FBgn0010877	18497.2	4.64585	0.163562	28.4041	1.7971e-177	2.86492e-175	l(3)05822	X	FBgn0004910	6591.92	5.51113	0.286238	19.2537	1.31514e-82	2.12714e-80	Eip63F-1
FBgn0261565	10215.9	4.64752	0.163801	28.3729	4.36233e-177	6.84401e-175	Lmpt	X	FBgn0039620	5163.31	7.50284	0.389723	19.2517	1.36607e-82	2.17444e-80	wat
FBgn0038603	13473.4	5.82853	0.206001	28.2937	4.12717e-176	6.3739e-174	PKD	X	FBgn0033139	1007.48	7.16091	0.372308	19.2339	1.92756e-82	3.02024e-80	Tsp42Er
FBgn0263355	11919.2	4.6952	0.166849	28.1404	3.14304e-174	4.77935e-172	CG31688	X	FBgn0035670	1895.56	7.63681	0.398106	19.1828	5.14958e-82	7.94461e-80	CG10472
FBgn0037021	36817.4	6.03039	0.214505	28.113	6.78849e-174	1.01663e-171	CG11399	X	FBgn0028939	987.309	7.48209	0.392904	19.043	7.5066e-81	1.14055e-78	NimC2
FBgn0013678	58835.6	-5.01977	0.178602	-28.1059	8.30248e-174	1.2248e-171	CYTB	X	FBgn0261239	18918.3	5.07903	0.266946	19.0265	1.02978e-80	1.54128e-78	Hr39
FBgn0265991	7511.05	7.7758	0.27867	27.9033	2.43236e-171	3.5355e-169	Zasp52	X	FBgn0029856	1672.72	6.98708	0.367301	19.0227	1.10533e-80	1.63003e-78	CG11700
FBgn0000044	19612.1	6.40554	0.229579	27.9012	2.58089e-171	3.69703e-169	Act57B	X	FBgn0000079	1028.72	7.6133	0.402635	18.9087	9.67671e-80	1.40635e-77	Amy-p
FBgn0027546	15803.6	5.51481	0.197707	27.8938	3.16875e-171	4.47427e-169	CG4766	X	FBgn0052249	4429.41	10.0409	0.532183	18.8673	2.11668e-79	3.0323e-77	CG32249
FBgn0039620	2120.07	5.8684	0.211009	27.8112	3.17466e-170	4.41948e-168	wat	X	FBgn0265597	19853	5.18838	0.275351	18.8428	3.36671e-79	4.75512e-77	rad
FBgn0263980	12285	4.24931	0.152897	27.7921	5.40896e-170	7.4253e-168	CG43729	X	FBgn0028875	20990.1	5.02204	0.267054	18.8053	6.82834e-79	9.51036e-77	nAChRalpha5
FBgn0040238	11439.4	5.54	0.200221	27.6694	1.63168e-168	2.20925e-166	Best1	X	FBgn0267336	25248.7	5.59984	0.299605	18.6907	5.88852e-78	8.08905e-76	Glut4EF
FBgn0037315	7823.3	5.09008	0.184789	27.5454	5.02593e-167	6.71301e-165	Cerk	X	FBgn0036181	1281.91	9.07202	0.485631	18.6809	7.08411e-78	9.59992e-76	Muc68Ca
FBgn0259734	3370.73	6.48448	0.236798	27.384	4.25361e-165	5.6057e-163	Nost	X	FBgn0259734	1943.96	5.45181	0.292576	18.6338	1.70788e-77	2.28355e-75	Nost
FBgn0034856	2250.02	8.52239	0.311541	27.3556	9.26686e-165	1.20518e-162	yellow-d2	X	FBgn0051324	15681.7	5.27308	0.283315	18.6121	2.56307e-77	3.38191e-75	CG31324
FBgn0052137	2022.22	5.76346	0.211314	27.2744	8.53093e-164	1.09506e-161	CG32137	X	FBgn0086674	8946.84	5.66042	0.304155	18.6103	2.64986e-77	3.45101e-75	Tango13
FBgn0028331	46696.2	4.2782	0.157264	27.2039	5.84053e-163	7.40099e-161	l(1)G0289	X	FBgn0029903	58492.9	4.07117	0.218882	18.5998	3.2231e-77	4.14375e-75	pod1
FBgn0033268	57026.5	-7.25151	0.267088	-27.1503	2.51281e-162	3.14387e-160	Obp44a	X	FBgn0051158	15286.8	4.81846	0.259645	18.5579	7.03777e-77	8.93352e-75	Efa6
FBgn0087008	20589	4.25388	0.156738	27.1401	3.31081e-162	4.09051e-160	e(y)3	X	FBgn0002563	40109.1	8.4654	0.458185	18.4759	3.22581e-76	4.04355e-74	Lsp1beta
FBgn0262160	19596.1	5.58574	0.206153	27.0951	1.12516e-161	1.37298e-159	CG9932	X	FBgn0039240	12513.8	4.89194	0.265959	18.3936	1.47965e-75	1.83185e-73	CG3744
FBgn0013684	23558.5	-5.89088	0.217886	-27.0365	5.50011e-161	6.62964e-159	ND5	X	FBgn0265042	1061.83	9.07508	0.494344	18.3578	2.85822e-75	3.49539e-73	Irk1
FBgn0043070	31512.1	3.59562	0.133098	27.0147	9.91917e-161	1.18122e-158	MESK2	X	FBgn0039633	24866.6	4.3906	0.240741	18.2379	2.58372e-74	3.12163e-72	CG11873
FBgn0035427	2818.65	8.0485	0.298152	26.9946	1.71018e-160	2.01231e-158	ckd	X	FBgn0040732	2315.5	8.09766	0.445413	18.1801	7.41771e-74	8.85533e-72	CG16926
FBgn0032940	6863.03	4.09217	0.152009	26.9206	1.26218e-159	1.4677e-157	Mondo	X	FBgn0263019	20766.5	8.09217	0.447007	18.103	3.01657e-73	3.55884e-71	CR43314
FBgn0036493	2054.68	7.09632	0.26362	26.9187	1.32645e-159	1.52449e-157	CG7255	X	FBgn0259145	15942.1	4.99291	0.276081	18.085	4.18718e-73	4.88245e-71	CG42260
FBgn0015519	12840.9	5.36411	0.1996	26.8742	4.39544e-159	4.99362e-157	nAChRalpha3	X	FBgn0002723	5649.73	4.51222	0.249977	18.0505	7.81135e-73	9.00371e-71	Met
FBgn0014863	6441.24	8.51887	0.317559	26.8261	1.60311e-158	1.80058e-156	Mlp84B	X	FBgn0035040	678.712	5.97744	0.331644	18.0237	1.2698e-72	1.447e-70	CG4741
FBgn0020443	28282.3	3.97164	0.148415	26.7604	9.34258e-158	1.03755e-155	Elf	X	FBgn0004117	7841.93	7.24038	0.401896	18.0155	1.47149e-72	1.65799e-70	Tm2
FBgn0001297	15652.6	3.7424	0.14	26.7315	2.02668e-157	2.22574e-155	kay	X	FBgn0264695	4521.86	8.58791	0.478124	17.9617	3.88818e-72	4.33229e-70	Mhc
FBgn0085450	17793.6	4.22698	0.158947	26.5937	8.02389e-156	8.71518e-154	Snoo	X	FBgn0039678	30056.1	-4.84765	0.269999	-17.9543	4.44229e-72	4.89531e-70	Obp99a
FBgn0086674	8389.36	5.20923	0.196481	26.5127	6.92423e-155	7.43903e-153	Tango13	X	FBgn0029745	2439.59	7.83626	0.437516	17.9108	9.70939e-72	1.05832e-69	Rpn13R
FBgn0003380	28842.8	3.79929	0.143487	26.4783	1.72375e-154	1.832e-152	Sh	X	FBgn0085427	6907.18	6.46949	0.36194	17.8745	1.86396e-71	2.00987e-69	CG34398
FBgn0028481	28914.8	4.36225	0.164898	26.4542	3.2679e-154	3.43616e-152	CG4341	X	FBgn0035696	5098.02	6.66877	0.373698	17.8454	3.1409e-71	3.35074e-69	Best2
FBgn0029932	10802.4	9.72626	0.368107	26.4223	7.58664e-154	7.8933e-152	CG4607	X	FBgn0027287	4346.83	5.2665	0.295148	17.8435	3.24426e-71	3.42458e-69	Gmap
FBgn0027287	7606.96	6.00237	0.227393	26.3965	1.50244e-153	1.54689e-151	Gmap	X	FBgn0030417	1615.83	4.64717	0.260693	17.8262	4.42659e-71	4.62394e-69	CG15725
FBgn0265597	21243.1	4.94243	0.187598	26.3458	5.73684e-153	5.84566e-151	rad	X	FBgn0035412	915.307	8.13568	0.456776	17.8111	5.79556e-71	5.99154e-69	CG14957
FBgn0264554	2791.18	8.33216	0.31708	26.2778	3.44332e-152	3.47284e-150	CR43933	X	FBgn0030098	2069.78	10.3481	0.581092	17.8079	6.13233e-71	6.275e-69	CG12057
FBgn0051158	17372.1	4.62503	0.176388	26.2208	1.54021e-151	1.53772e-149	Efa6	X	FBgn0051694	19569.6	4.51815	0.254097	17.7812	9.88641e-71	1.00142e-68	CG31694
FBgn0005666	10224.9	7.06616	0.270218	26.1499	9.89061e-151	9.77588e-149	bt	X	FBgn0260945	23019.2	4.58783	0.258263	17.7642	1.33839e-70	1.34214e-68	Atg1
FBgn0040827	5598.6	8.93352	0.342571	26.0779	6.49961e-150	6.36061e-148	CG13315	X	FBgn0266389	634.281	8.22287	0.463223	17.7514	1.67965e-70	1.66767e-68	CR45029
FBgn0002531	13457.2	9.92283	0.381634	26.0009	4.8399e-149	4.68995e-147	Lcp1	X	FBgn0035041	3029.68	4.28806	0.24203	17.717	3.09777e-70	3.01597e-68	CG13594
FBgn0014011	31285.9	5.38902	0.207623	25.9558	1.56335e-148	1.50021e-146	Rac2	X	FBgn0085334	1044.58	6.8206	0.384965	17.7175	3.07397e-70	3.01597e-68	CG34305
FBgn0022768	6638	4.10701	0.158414	25.9257	3.41516e-148	3.24571e-146	Pp2C1	X	FBgn0029990	13562.1	8.69867	0.491356	17.7034	3.94785e-70	3.80664e-68	CG2233
FBgn0030990	12884.8	4.53967	0.175626	25.8485	2.5312e-147	2.3827e-145	CG7556	X	FBgn0262952	21659.1	-6.15459	0.34809	-17.681	5.8725e-70	5.60852e-68	ND4
FBgn0000640	27874.4	9.22467	0.358044	25.7641	2.24178e-146	2.09036e-144	Fbp2	X	FBgn0004362	27960.7	-3.69838	0.209354	-17.6656	7.71329e-70	7.29706e-68	HmgD
FBgn0259145	14699.1	4.38401	0.17042	25.7248	6.17283e-146	5.70208e-144	CG42260	X	FBgn0010877	11219.3	4.28203	0.242637	17.6479	1.05671e-69	9.90347e-68	l(3)05822
FBgn0000535	7467.56	5.0876	0.198837	25.5868	2.14107e-144	1.95947e-142	eag	X	FBgn0000250	15701	4.24032	0.240419	17.6372	1.27561e-69	1.18443e-67	cact
FBgn0037447	2091.47	6.66886	0.260897	25.5613	4.11118e-144	3.72798e-142	Neurochondrin	X	FBgn0002567	2680.17	4.99446	0.283867	17.5944	2.72078e-69	2.50312e-67	Rab32
FBgn0013674	67845.6	-4.47423	0.175873	-25.4401	9.08672e-143	8.16483e-141	COX1	X	FBgn0025743	10339.8	4.20005	0.238907	17.5803	3.48939e-69	3.18105e-67	mbt
FBgn0051439	2700.9	8.45963	0.333754	25.3469	9.71358e-142	8.64947e-140	Muc96D	X	FBgn0040682	769.109	7.70528	0.438998	17.552	5.74592e-69	5.191e-67	CG14664
FBgn0040340	30098.9	4.69316	0.186374	25.1814	6.40322e-140	5.65085e-138	TRAM	X	FBgn0265045	2183.28	4.70582	0.26843	17.5309	8.31929e-69	7.44874e-67	Strn-Mlck
FBgn0023524	13655.9	4.13741	0.164503	25.151	1.37956e-139	1.20668e-137	CG3078	X	FBgn0011742	44555.4	5.14338	0.293655	17.515	1.10017e-68	9.76332e-67	Arp2
FBgn0000567	76624.9	5.65024	0.224657	25.1505	1.39501e-139	1.2095e-137	Eip74EF	X	FBgn0003380	34628.9	4.34691	0.249205	17.4431	3.8815e-68	3.41436e-66	Sh
FBgn0259236	2744.3	7.45345	0.296405	25.1462	1.55568e-139	1.33707e-137	comm3	X	FBgn0002535	11730.9	8.51694	0.488566	17.4325	4.67323e-68	4.07505e-66	Lcp4
FBgn0025643	1933.01	9.05547	0.360698	25.1054	4.34559e-139	3.70274e-137	CG3588	X	FBgn0037447	1579.43	5.94581	0.341399	17.416	6.23546e-68	5.39044e-66	Neurochondrin
FBgn0039466	7447.97	4.32748	0.173045	25.0079	5.02215e-138	4.24265e-136	CG5521	X	FBgn0262741	4929.57	7.74381	0.445834	17.3693	1.41037e-67	1.20882e-65	MRE23
FBgn0053193	3737.35	4.44574	0.178078	24.9651	1.46383e-137	1.22615e-135	sav	X	FBgn0029932	3861.69	7.52282	0.434133	17.3284	2.87431e-67	2.44268e-65	CG4607
FBgn0013683	2554.1	-6.98427	0.280041	-24.9401	2.73126e-137	2.26855e-135	ND4L	X	FBgn0063127	14614.9	-5.65792	0.327092	-17.2976	4.9035e-67	4.13212e-65	pncr002:3R
FBgn0267336	32176.8	5.59436	0.224567	24.9118	5.54683e-137	4.56874e-135	Glut4EF	X	FBgn0014368	679.068	7.21301	0.417084	17.2939	5.22999e-67	4.37053e-65	nol
FBgn0264750	2444.04	9.17729	0.369789	24.8177	5.78099e-136	4.72226e-134	CG44008	X	FBgn0038774	869.363	6.99035	0.404701	17.2729	7.53243e-67	6.24258e-65	CG5023
FBgn0038181	1971.54	8.74042	0.353003	24.7602	2.40837e-135	1.95117e-133	CG9297	X	FBgn0039862	7155.29	4.16748	0.241297	17.2712	7.75686e-67	6.37588e-65	kek6
FBgn0264495	32370.2	4.48106	0.18123	24.7259	5.63383e-135	4.52722e-133	gpp	X	FBgn0014011	38427.7	5.58004	0.323215	17.2642	8.75291e-67	7.13611e-65	Rac2
FBgn0038009	3000.55	10.5505	0.427453	24.6824	1.65474e-134	1.31899e-132	CG17738	X	FBgn0266252	3516.98	11.6553	0.675366	17.2577	9.78572e-67	7.91381e-65	CR44947
FBgn0265590	4407.65	4.21072	0.17091	24.6371	5.06624e-134	4.00598e-132	CR44417	X	FBgn0028863	6960.11	4.22876	0.24527	17.2412	1.30208e-66	1.04458e-64	CG4587
FBgn0259209	2720.31	8.23435	0.335614	24.5351	6.23318e-133	4.88958e-131	Mlp60A	X	FBgn0262515	45537.1	3.95722	0.229913	17.2119	2.16406e-66	1.72232e-64	VhaAC45
FBgn0037672	1720.65	6.21424	0.254423	24.4248	9.31937e-132	7.25296e-130	sage	X	FBgn0262972	33938.4	-6.26031	0.363746	-17.2107	2.20777e-66	1.74327e-64	CR43283
FBgn0035670	1281.69	7.26451	0.297449	24.4227	9.81101e-132	7.57594e-130	CG10472	X	FBgn0030990	8285.73	4.17896	0.243289	17.1769	3.9523e-66	3.09638e-64	CG7556
FBgn0037114	10662.1	6.96904	0.285539	24.4066	1.45598e-131	1.11557e-129	Cpr78E	X	FBgn0039886	4435.21	6.27554	0.366198	17.137	7.85889e-66	6.10922e-64	CG2003
FBgn0032773	3256.78	8.75692	0.359508	24.3581	4.75874e-131	3.61811e-129	fon	X	FBgn0001197	15154.1	-3.71884	0.217143	-17.1262	9.45738e-66	7.29528e-64	His2Av
FBgn0016984	6419.93	5.76692	0.236837	24.3498	5.83051e-131	4.39914e-129	sktl	X	FBgn0085395	2476.07	4.19994	0.245576	17.1024	1.42404e-65	1.0901e-63	Shawl
FBgn0003862	22170.7	4.39937	0.180706	24.3455	6.47649e-131	4.84951e-129	trx	X	FBgn0052026	544.582	6.39341	0.375424	17.0298	4.93694e-65	3.75058e-63	CG32026
FBgn0032587	7784.94	5.55816	0.228963	24.2754	3.56957e-130	2.65275e-128	CG5953	X	FBgn0032824	3235.99	11.5105	0.677009	17.002	7.93982e-65	5.98651e-63	CG13962
FBgn0031908	6823.1	7.45392	0.307945	24.2054	1.95284e-129	1.44043e-127	CG5177	X	FBgn0024184	1512.08	4.31951	0.254239	16.99	9.74102e-65	7.28978e-63	unc-4
FBgn0015239	6842.39	3.9233	0.162609	24.1273	1.29421e-128	9.47554e-127	Hr78	X	FBgn0029771	31175.2	5.95806	0.350691	16.9895	9.82546e-65	7.2985e-63	CG12730
FBgn0262743	40551.9	3.67649	0.152689	24.0783	4.22293e-128	3.06908e-126	Fs(2)Ket	X	FBgn0038973	1939.35	9.6561	0.569187	16.9647	1.49817e-64	1.10468e-62	Pebp1
FBgn0263289	8402.98	3.80147	0.157962	24.0657	5.71853e-128	4.12569e-126	scrib	X	FBgn0036493	1461.7	6.89485	0.406721	16.9523	1.85069e-64	1.35465e-62	CG7255
FBgn0262854	2092.19	8.85598	0.368329	24.0436	9.72923e-128	6.96839e-126	CG43218	X	FBgn0032330	3703.85	5.21389	0.307585	16.9511	1.88932e-64	1.3729e-62	Samuel
FBgn0261617	38056.1	4.0324	0.168022	23.9993	2.82892e-127	2.01159e-125	nej	X	FBgn0030512	5729.56	4.43073	0.261871	16.9195	3.23093e-64	2.33092e-62	CG9940
FBgn0002772	9793.31	8.46021	0.353536	23.9302	1.48487e-126	1.04832e-124	Mlc1	X	FBgn0050172	2803.57	-4.62215	0.273274	-16.914	3.54832e-64	2.54161e-62	CG30172
FBgn0010415	48322.6	3.28717	0.137778	23.8585	8.26427e-126	5.79319e-124	Sdc	X	FBgn0030873	9778.33	3.53646	0.209284	16.898	4.65752e-64	3.31245e-62	CG15814
FBgn0035959	15200.4	4.69598	0.197089	23.8267	1.76547e-125	1.22027e-123	CG4911	X	FBgn0014031	730.033	7.64915	0.452844	16.8914	5.20919e-64	3.67872e-62	Spat
FBgn0013680	2518.49	-6.4511	0.271102	-23.7959	3.68591e-125	2.52997e-123	ND2	X	FBgn0014073	1692.17	7.20837	0.427161	16.8751	6.86508e-64	4.8142e-62	Tie
FBgn0052654	17592.6	4.95137	0.208101	23.7931	3.93509e-125	2.68237e-123	Sec16	X	FBgn0034290	963.352	8.46156	0.501916	16.8585	9.08218e-64	6.32473e-62	CG5773
FBgn0035844	1775.35	4.80892	0.202128	23.7915	4.0894e-125	2.76847e-123	CG13676	X	FBgn0050009	2810.36	-5.77392	0.342955	-16.8358	1.33439e-63	9.22846e-62	CR30009
FBgn0283479	1681.74	7.85082	0.331003	23.7183	2.33606e-124	1.57072e-122	Alp1	X	FBgn0267230	618.843	6.82994	0.406377	16.8069	2.17228e-63	1.49203e-61	CR45670
FBgn0030041	1296.6	7.59966	0.320419	23.7179	2.35793e-124	1.57472e-122	CG12116	X	FBgn0039161	1244.22	7.22355	0.429822	16.8059	2.2094e-63	1.5072e-61	CG13606
FBgn0004169	5213.25	8.48994	0.359034	23.6466	1.27872e-123	8.48248e-122	up	X	FBgn0262743	46515.2	4.34812	0.258948	16.7915	2.81633e-63	1.90826e-61	Fs(2)Ket
FBgn0035917	21272.1	8.3447	0.352912	23.6453	1.31945e-123	8.69429e-122	Zasp66	X	FBgn0035959	11348.3	4.63444	0.276438	16.7648	4.41213e-63	2.96945e-61	CG4911
FBgn0032075	3398.23	9.35598	0.39664	23.5881	5.10779e-123	3.34341e-121	Tsp29Fb	X	FBgn0052698	2510.17	4.57043	0.273546	16.7081	1.1442e-62	7.64939e-61	CG32698
FBgn0038438	8538.68	3.73134	0.158218	23.5835	5.68622e-123	3.69754e-121	Der-2	X	FBgn0010391	14734.8	4.11583	0.246396	16.7042	1.22239e-62	8.11798e-61	Gtp-bp
FBgn0033137	2301.12	7.48229	0.318192	23.515	2.86401e-122	1.85019e-120	Tsp42Ep	X	FBgn0011826	17891.3	4.87123	0.292409	16.659	2.60464e-62	1.71838e-60	Pp2B-14D
FBgn0030873	13465.7	3.97527	0.169297	23.481	6.38233e-122	4.0963e-120	CG15814	X	FBgn0002564	33306.5	7.85518	0.471813	16.6489	3.08141e-62	2.00761e-60	Lsp1gamma
FBgn0031061	7720.85	3.97848	0.169482	23.4743	7.47123e-122	4.76424e-120	CG14232	X	FBgn0029762	723.933	8.56506	0.514453	16.6489	3.08309e-62	2.00761e-60	NAAT1
FBgn0029157	6946.47	3.96796	0.169129	23.4611	1.01845e-121	6.45276e-120	ssh	X	FBgn0036146	867.574	-6.5467	0.393743	-16.6268	4.45457e-62	2.88197e-60	CG14141
FBgn0026376	10580.1	3.98558	0.169974	23.4482	1.37876e-121	8.68005e-120	Rgl	X	FBgn0283461	723.162	6.03382	0.364053	16.574	1.07403e-61	6.9041e-60	Drs
FBgn0015010	1801.82	8.83923	0.377001	23.4462	1.4458e-121	9.04448e-120	Ag5r	X	FBgn0039332	2903.91	-5.16705	0.311778	-16.5729	1.09492e-61	6.99353e-60	alrm
FBgn0013681	2209.3	-7.59182	0.323941	-23.4358	1.84407e-121	1.14634e-119	ND3	X	FBgn0004396	12198.7	4.78261	0.288918	16.5535	1.50992e-61	9.5832e-60	CrebA
FBgn0028863	8405.95	3.98828	0.170303	23.4188	2.75202e-121	1.70006e-119	CG4587	X	FBgn0036553	656.072	8.3107	0.503074	16.5198	2.6408e-61	1.66553e-59	CG17027
FBgn0266633	1215.62	7.1415	0.305953	23.3418	1.66926e-120	1.02478e-118	CR45140	X	FBgn0040238	5494.23	4.53666	0.274828	16.5073	3.25319e-61	2.03894e-59	Best1
FBgn0027556	5571.92	6.98206	0.299247	23.3321	2.09478e-120	1.27808e-118	CG4928	X	FBgn0031061	7170.95	4.10926	0.248967	16.5052	3.36339e-61	2.08198e-59	CG14232
FBgn0050009	3818.4	-6.64044	0.285354	-23.2709	8.7429e-120	5.30152e-118	CR30009	X	FBgn0261552	32690.3	4.65228	0.281862	16.5055	3.34716e-61	2.08198e-59	ps
FBgn0283472	14081.1	3.22564	0.1391	23.1893	5.84227e-119	3.52104e-117	S6k	X	FBgn0034224	969.131	-4.8979	0.297221	-16.479	5.1962e-61	3.19678e-59	insb
FBgn0025878	2571.43	-5.19565	0.22414	-23.1804	7.18401e-119	4.30344e-117	wrapper	X	FBgn0005666	5988.71	6.3532	0.385901	16.4633	6.73585e-61	4.11873e-59	bt
FBgn0036467	5048.52	11.6077	0.501677	23.1378	1.93114e-118	1.14984e-116	CG12310	X	FBgn0029804	3380.37	5.64472	0.343273	16.4438	9.28829e-61	5.64503e-59	CG3097
FBgn0002567	5423.21	6.35273	0.274657	23.1297	2.32821e-118	1.37797e-116	Rab32	X	FBgn0025454	664.566	6.54148	0.397943	16.4382	1.0186e-60	6.15334e-59	Cyp6g1
FBgn0030512	5472.74	3.95126	0.171065	23.098	4.84462e-118	2.85025e-116	CG9940	X	FBgn0039031	934.778	7.64133	0.465366	16.42	1.37491e-60	8.25602e-59	Gbp3
FBgn0013686	802504	-4.24098	0.183869	-23.0652	1.03582e-117	6.05801e-116	lrRNA	X	FBgn0262160	19922.2	5.74393	0.350037	16.4095	1.63592e-60	9.76487e-59	CG9932
FBgn0035915	1356.2	6.84811	0.297043	23.0542	1.33358e-117	7.75359e-116	S-Lap1	X	FBgn0260942	4094.84	6.03271	0.367835	16.4006	1.89474e-60	1.12429e-58	bond
FBgn0000459	7316.36	4.5113	0.195867	23.0325	2.20481e-117	1.27441e-115	disco	X	FBgn0014863	4575.47	8.08254	0.493647	16.3731	2.9763e-60	1.75567e-58	Mlp84B
FBgn0039633	34145.9	4.52529	0.196701	23.0059	4.06822e-117	2.33781e-115	CG11873	X	FBgn0038934	1072.64	4.78363	0.292732	16.3413	5.01508e-60	2.94101e-58	Gld2
FBgn0261800	8689.42	3.34508	0.146493	22.8344	2.08745e-115	1.19262e-113	LanB1	X	FBgn0043070	28524.4	3.706	0.227059	16.3218	6.91097e-60	4.02926e-58	MESK2
FBgn0002562	33060.9	8.62423	0.378241	22.8009	4.49056e-115	2.55084e-113	Lsp1alpha	X	FBgn0031374	20867.4	5.08511	0.3117	16.3141	7.83151e-60	4.53956e-58	Wdr62
FBgn0040817	3440.02	3.93822	0.17285	22.784	6.60182e-115	3.72871e-113	CG14132	X	FBgn0033679	2251.96	6.04068	0.370587	16.3003	9.82307e-60	5.66125e-58	CG8888
FBgn0003041	6795.22	3.467	0.152325	22.7605	1.12924e-114	6.34173e-113	pbl	X	FBgn0261617	38015.1	4.40176	0.27048	16.2739	1.51201e-59	8.66427e-58	nej
FBgn0022787	10584.3	3.98349	0.175579	22.6877	5.92466e-114	3.30844e-112	Hel89B	X	FBgn0262109	63787.6	3.83901	0.236351	16.2428	2.51173e-59	1.43112e-57	CR42862
FBgn0016685	11809.7	-3.24599	0.143523	-22.6165	2.98141e-113	1.65552e-111	Nlp	X	FBgn0041604	11689	4.63495	0.285948	16.2091	4.35148e-59	2.46535e-57	dlp
FBgn0028540	11188.8	4.65033	0.20627	22.5449	1.50809e-112	8.32736e-111	CG9008	X	FBgn0039897	1675.51	3.86834	0.238727	16.204	4.72346e-59	2.66106e-57	CG1674
FBgn0031769	8332.99	-3.54506	0.157354	-22.5291	2.1515e-112	1.18141e-110	CG9135	X	FBgn0039114	2927.56	4.80709	0.297064	16.182	6.7568e-59	3.78532e-57	Lsd-1
FBgn0085256	3708.22	10.1509	0.451969	22.4594	1.03664e-111	5.66083e-110	CG34227	X	FBgn0040153	10318.8	4.21136	0.260446	16.1698	8.23737e-59	4.58913e-57	l(1)G0469
FBgn0041111	23026.6	4.12073	0.183917	22.4054	3.48638e-111	1.89337e-109	lilli	X	FBgn0016715	848.744	6.47557	0.400704	16.1605	9.58134e-59	5.30838e-57	Reg-2
FBgn0040850	20033.8	5.04419	0.225192	22.3995	3.97816e-111	2.14864e-109	CG15210	X	FBgn0011582	4073.72	4.22717	0.261924	16.1389	1.35978e-58	7.49223e-57	Dop1R1
FBgn0034999	1364.82	5.79374	0.258799	22.3871	5.26039e-111	2.82574e-109	CG3394	X	FBgn0259111	3085.98	4.08983	0.253444	16.137	1.40154e-58	7.68012e-57	Ndae1
FBgn0051973	1880.48	5.02399	0.224543	22.3743	7.00808e-111	3.74421e-109	Cda5	X	FBgn0015011	690.714	4.8286	0.299321	16.1319	1.52356e-58	8.30342e-57	AhcyL2
FBgn0033987	13157.5	3.39814	0.151929	22.3665	8.33571e-111	4.42958e-109	ckn	X	FBgn0013678	56837.9	-5.30382	0.329007	-16.1207	1.82527e-58	9.89393e-57	CYTB
FBgn0260748	6753.04	4.17964	0.187101	22.339	1.54519e-110	8.16719e-109	CG5004	X	FBgn0005694	3649.16	3.68535	0.228867	16.1026	2.44631e-58	1.3189e-56	Aef1
FBgn0004117	8022.54	7.89047	0.353855	22.2986	3.81334e-110	2.00484e-108	Tm2	X	FBgn0036410	965.067	9.74626	0.605713	16.0906	2.97141e-58	1.59344e-56	CG8100
FBgn0013676	81487.2	-4.28053	0.192314	-22.2581	9.42192e-110	4.92732e-108	COX3	X	FBgn0013343	29194.1	3.99275	0.248475	16.069	4.20636e-58	2.24369e-56	Syx1A
FBgn0021776	1992.6	-4.70382	0.211725	-22.2166	2.37212e-109	1.234e-107	mira	X	FBgn0023524	10618.2	4.23904	0.2651	15.9904	1.49122e-57	7.91213e-56	CG3078
FBgn0000662	16052.5	3.28385	0.148136	22.1678	7.02273e-109	3.63417e-107	fl(2)d	X	FBgn0030412	6743.38	3.76765	0.236818	15.9095	5.44818e-57	2.87549e-55	Tomosyn
FBgn0001234	191892	5.06885	0.228675	22.1662	7.28006e-109	3.74771e-107	Hsromega	X	FBgn0036875	2592.81	5.67211	0.357592	15.862	1.16208e-56	6.10121e-55	CG9449
FBgn0002973	16491.5	3.53874	0.159834	22.1401	1.30034e-108	6.65934e-107	numb	X	FBgn0087008	16014.6	4.03898	0.254943	15.8427	1.57982e-56	8.25125e-55	e(y)3
FBgn0262127	2574.16	4.01281	0.181389	22.1227	1.91031e-108	9.73273e-107	kibra	X	FBgn0028999	6072.84	-4.43469	0.280114	-15.8317	1.88095e-56	9.77312e-55	nerfin-1
FBgn0005536	8624.69	3.53752	0.160594	22.0278	1.56046e-107	7.90955e-106	Mbs	X	FBgn0005670	812.921	9.21467	0.582431	15.821	2.22769e-56	1.15151e-54	Cyp4d1
FBgn0036985	2393.72	7.63047	0.346716	22.0078	2.42406e-107	1.22242e-105	zye	X	FBgn0086906	7066.04	5.49598	0.347528	15.8145	2.47268e-56	1.27159e-54	sls
FBgn0034741	1849.44	8.50802	0.386939	21.988	3.7496e-107	1.88127e-105	CG4269	X	FBgn0085370	6251.1	4.05322	0.256677	15.7911	3.58047e-56	1.83188e-54	Pde11
FBgn0085408	3832.34	4.66041	0.212881	21.8921	3.08913e-106	1.54207e-104	Shroom	X	FBgn0040817	9697.01	5.64301	0.357956	15.7645	5.45624e-56	2.77742e-54	CG14132
FBgn0050015	8042.84	4.06876	0.185897	21.8871	3.44421e-106	1.71068e-104	CG30015	X	FBgn0035154	847.25	9.56227	0.606869	15.7567	6.17382e-56	3.12682e-54	CG3344
FBgn0014879	6395.44	-3.43852	0.157334	-21.8549	6.98708e-106	3.45301e-104	Set	X	FBgn0052687	1112.77	4.45929	0.284732	15.6614	2.77786e-55	1.39982e-53	CG32687
FBgn0032774	3902.51	5.0211	0.229848	21.8453	8.60745e-106	4.23264e-104	CG17549	X	FBgn0027598	20489	4.95393	0.316646	15.645	3.59366e-55	1.80186e-53	cindr
FBgn0022893	32415.5	-3.4655	0.15873	-21.8327	1.13552e-105	5.55619e-104	Df31	X	FBgn0038194	843.234	8.06136	0.51581	15.6286	4.65254e-55	2.32118e-53	Cyp6d5
FBgn0013685	1595.14	-6.53902	0.299633	-21.8234	1.38996e-105	6.76768e-104	ND6	X	FBgn0261703	6628.8	4.95068	0.316836	15.6254	4.88815e-55	2.42665e-53	gce
FBgn0038294	10400.4	6.78335	0.310909	21.8178	1.57209e-105	7.61691e-104	Mf	X	FBgn0028476	6392.24	4.05328	0.259668	15.6095	6.27237e-55	3.09849e-53	Usp1
FBgn0266446	6682.53	8.62356	0.395412	21.8091	1.90369e-105	9.17855e-104	CG45076	X	FBgn0036727	897.695	7.71419	0.494326	15.6055	6.68271e-55	3.28501e-53	CG7589
FBgn0085427	3582.85	5.90328	0.271071	21.7776	3.7836e-105	1.81539e-103	CG34398	X	FBgn0030756	760.142	7.348	0.471501	15.5843	9.31106e-55	4.5547e-53	CG9903
FBgn0260934	30502.6	3.85168	0.176977	21.7637	5.12497e-105	2.44711e-103	par-1	X	FBgn0013683	1793.92	-6.28329	0.404223	-15.5441	1.74455e-54	8.4924e-53	ND4L
FBgn0029903	80967.2	4.24266	0.19499	21.7584	5.75222e-105	2.73341e-103	pod1	X	FBgn0014141	3481.21	4.66606	0.301138	15.4947	3.7644e-54	1.82364e-52	cher
FBgn0036264	1350.37	8.07976	0.371851	21.7285	1.10308e-104	5.21667e-103	CG11529	X	FBgn0267036	3000.59	6.74138	0.435203	15.4902	4.03922e-54	1.94737e-52	CR45480
FBgn0013675	57696.6	-4.08852	0.188201	-21.7242	1.21051e-104	5.67583e-103	COX2	X	FBgn0040850	30735.6	5.71161	0.369789	15.4456	8.07587e-54	3.87487e-52	CG15210
FBgn0014141	6565.33	5.68788	0.261822	21.7242	1.21166e-104	5.67583e-103	cher	X	FBgn0265416	951.521	4.02032	0.260298	15.4451	8.1434e-54	3.88867e-52	Neto
FBgn0030886	1218.09	7.47267	0.344044	21.7201	1.32497e-104	6.17735e-103	CG12672	X	FBgn0261509	3511.7	5.14403	0.333301	15.4336	9.72584e-54	4.62231e-52	haf
FBgn0027619	21535.5	3.54715	0.163368	21.7126	1.55868e-104	7.23287e-103	Adam	X	FBgn0039492	4245.03	3.84877	0.249453	15.4288	1.04762e-53	4.95545e-52	CG6051
FBgn0013576	22380.3	3.68438	0.169756	21.704	1.88022e-104	8.68414e-103	mtd	X	FBgn0040340	17494.9	3.6745	0.238293	15.4201	1.19974e-53	5.64834e-52	TRAM
FBgn0010424	7151.61	5.4716	0.252149	21.6999	2.05587e-104	9.45128e-103	TpnC73F	X	FBgn0015791	22012.8	4.23182	0.274837	15.3976	1.69975e-53	7.96499e-52	Rab14
FBgn0025743	10349.9	3.87033	0.178803	21.6457	6.67124e-104	3.05271e-102	mbt	X	FBgn0013576	20129.8	3.71865	0.241644	15.389	1.94128e-53	9.0545e-52	mtd
FBgn0037146	1193.07	8.64665	0.400623	21.583	2.59468e-103	1.18184e-101	CG7470	X	FBgn0002772	9338.46	7.66526	0.49848	15.3773	2.32526e-53	1.07462e-51	Mlc1
FBgn0051313	1129.34	6.41776	0.297602	21.5649	3.83465e-103	1.73861e-101	CG31313	X	FBgn0031865	598.79	5.06756	0.329549	15.3773	2.32541e-53	1.07462e-51	Nha1
FBgn0259481	8755.27	3.33097	0.154743	21.5258	8.93536e-103	4.03275e-101	Mob2	X	FBgn0033222	559.198	7.46426	0.485826	15.3641	2.8511e-53	1.31151e-51	CG12824
FBgn0013733	18755.7	3.40965	0.158463	21.5171	1.07774e-102	4.84198e-101	shot	X	FBgn0037521	9408.96	3.86328	0.251659	15.3513	3.47306e-53	1.59031e-51	CG2993
FBgn0083963	4552.58	3.15642	0.147025	21.4685	3.06746e-102	1.37189e-100	Nlg3	X	FBgn0002736	4311.71	-3.71933	0.242583	-15.3322	4.66045e-53	2.12432e-51	mago
FBgn0014368	3563.46	10.5145	0.49022	21.4485	4.71753e-102	2.10036e-100	nol	X	FBgn0013686	678019	-4.4757	0.292237	-15.3153	6.04403e-53	2.74251e-51	lrRNA
FBgn0011582	4242.33	3.97113	0.185156	21.4475	4.82126e-102	2.13692e-100	Dop1R1	X	FBgn0028886	1229.69	7.84074	0.512259	15.3062	6.95e-53	3.1394e-51	CG15279
FBgn0025390	2261.04	4.42186	0.206425	21.4211	8.48827e-102	3.74545e-100	Mur2B	X	FBgn0013685	1137.93	-6.32803	0.41367	-15.2973	7.97098e-53	3.58444e-51	ND6
FBgn0050345	1181.31	7.14345	0.334062	21.3836	1.8974e-101	8.33507e-100	CG30345	X	FBgn0037448	868.587	6.65799	0.435489	15.2885	9.11762e-53	4.08176e-51	CG15186
FBgn0027660	5972.97	5.07127	0.237314	21.3695	2.56945e-101	1.12373e-99	blot	X	FBgn0035533	20014.7	4.01853	0.262958	15.282	1.00746e-52	4.49012e-51	Cip4
FBgn0013679	4591.32	-3.96146	0.185387	-21.3686	2.61625e-101	1.13916e-99	ND1	X	FBgn0040752	17232.7	3.79613	0.248771	15.2595	1.42234e-52	6.31117e-51	Prosap
FBgn0085395	2702.22	3.82118	0.17907	21.3391	4.92686e-101	2.13584e-99	Shawl	X	FBgn0037315	3737.7	3.81327	0.25004	15.2506	1.63038e-52	7.20239e-51	Cerk
FBgn0029745	1587.4	7.77819	0.364718	21.3266	6.43615e-101	2.77794e-99	Rpn13R	X	FBgn0031178	1138.23	9.25666	0.60744	15.2388	1.95392e-52	8.59382e-51	CG10918
FBgn0260657	7623.99	3.22751	0.151361	21.3232	6.9092e-101	2.96915e-99	CG42540	X	FBgn0040600	4738.97	6.05421	0.397734	15.2218	2.53569e-52	1.11039e-50	CG13631
FBgn0266019	28924.1	3.99606	0.187492	21.3132	8.55464e-101	3.66035e-99	rudhira	X	FBgn0267779	860.112	7.95169	0.523037	15.2029	3.38247e-52	1.47476e-50	CR46110
FBgn0261822	38267.4	3.14015	0.147398	21.3039	1.04415e-100	4.44844e-99	Bsg	X	FBgn0032639	467.023	7.01727	0.461749	15.1972	3.69288e-52	1.60312e-50	CG18563
FBgn0030357	1846.76	4.94628	0.232587	21.2664	2.32459e-100	9.86105e-99	Sclp	X	FBgn0025457	2304.93	-3.81598	0.25127	-15.1867	4.32857e-52	1.87099e-50	Bub3
FBgn0030258	1186.16	-6.76018	0.317953	-21.2616	2.57565e-100	1.08794e-98	CG1552	X	FBgn0036106	498.041	8.14952	0.537069	15.1741	5.25256e-52	2.26063e-50	CG6409
FBgn0039114	3839.39	5.08302	0.239438	21.229	5.15914e-100	2.16991e-98	Lsd-1	X	FBgn0032587	5145.24	5.14019	0.338893	15.1676	5.79597e-52	2.48385e-50	CG5953
FBgn0085334	1170.67	7.39274	0.348581	21.2081	8.03759e-100	3.36625e-98	CG34305	X	FBgn0033366	600.691	7.2993	0.48142	15.162	6.30984e-52	2.69256e-50	Ance-4
FBgn0039728	853.705	4.74135	0.223574	21.2071	8.21097e-100	3.42436e-98	CG7896	X	FBgn0013684	18926.5	-6.17711	0.407715	-15.1505	7.51356e-52	3.19263e-50	ND5
FBgn0040752	28150.8	4.37511	0.206931	21.1428	3.21191e-99	1.33389e-97	Prosap	X	FBgn0034743	7204.96	-4.16321	0.274863	-15.1465	7.99236e-52	3.38174e-50	RpS16
FBgn0265595	3272.01	3.42445	0.162063	21.1304	4.18067e-99	1.72894e-97	CG44422	X	FBgn0264384	783.327	8.73927	0.577361	15.1366	9.29348e-52	3.91576e-50	CR43836
FBgn0034606	3996.29	5.08815	0.240816	21.1288	4.32421e-99	1.78085e-97	ASPP	X	FBgn0083950	5547.49	3.69755	0.244589	15.1174	1.24356e-51	5.21775e-50	CG34114
FBgn0004396	19573.8	5.50939	0.26137	21.0789	1.24191e-98	5.09339e-97	CrebA	X	FBgn0033936	510.512	5.16364	0.341622	15.1151	1.2886e-51	5.38422e-50	CG17386
FBgn0261287	1080.12	5.99833	0.286222	20.9569	1.62249e-97	6.62672e-96	ymp	X	FBgn0028394	1855.63	4.40642	0.29165	15.1086	1.42172e-51	5.91576e-50	CG17834
FBgn0030034	11510.3	3.32952	0.159214	20.9122	4.1471e-97	1.68683e-95	CG10555	X	FBgn0038294	7164.25	5.98494	0.396174	15.1068	1.45961e-51	6.04835e-50	Mf
FBgn0015791	25709.9	4.23077	0.202692	20.8729	9.43968e-97	3.82384e-95	Rab14	X	FBgn0001234	129942	4.7312	0.313524	15.0904	1.87321e-51	7.73026e-50	Hsromega
FBgn0033366	920.831	7.72431	0.371062	20.8167	3.05286e-96	1.23161e-94	Ance-4	X	FBgn0003862	14929.8	3.96462	0.26273	15.0901	1.88098e-51	7.7305e-50	trx
FBgn0039678	30439.2	-4.18242	0.201162	-20.7913	5.19391e-96	2.08685e-94	Obp99a	X	FBgn0263979	5556.85	-3.77687	0.250488	-15.0781	2.25789e-51	9.24166e-50	Caf1-55
FBgn0003870	4830.46	3.86787	0.186312	20.7602	9.9172e-96	3.96848e-94	ttk	X	FBgn0032285	1549.46	8.84992	0.587182	15.0718	2.48132e-51	1.01149e-49	CG17108
FBgn0085377	11400.5	5.1301	0.247144	20.7575	1.04864e-95	4.17935e-94	CG34348	X	FBgn0032191	9471.02	3.74609	0.249014	15.0437	3.79678e-51	1.54146e-49	CG5734
FBgn0033221	1061.67	7.77463	0.375614	20.6984	3.57762e-95	1.42013e-93	CG12825	X	FBgn0263980	8203.37	4.06558	0.270704	15.0185	5.55098e-51	2.24457e-49	CG43729
FBgn0038784	2295.19	10.6318	0.513837	20.6909	4.17999e-95	1.6526e-93	CG4362	X	FBgn0085222	1036.23	6.85767	0.45676	15.0137	5.96884e-51	2.40384e-49	CG34193
FBgn0004362	30649	-3.44721	0.166696	-20.6796	5.28552e-95	2.08136e-93	HmgD	X	FBgn0052676	13348.3	3.54621	0.236431	14.9989	7.46152e-51	2.99297e-49	stx
FBgn0038476	6146.76	-3.37037	0.163156	-20.6574	8.38244e-95	3.28778e-93	kuk	X	FBgn0031908	5817.1	6.99463	0.466569	14.9916	8.33025e-51	3.32812e-49	CG5177
FBgn0263929	14396.3	3.87222	0.187622	20.6384	1.24078e-94	4.84736e-93	jvl	X	FBgn0038200	1307.36	10.222	0.683332	14.959	1.36001e-50	5.41197e-49	CG9920
FBgn0030412	7187.92	3.68251	0.178536	20.6261	1.59964e-94	6.22472e-93	Tomosyn	X	FBgn0003388	465.273	5.84765	0.391199	14.948	1.60488e-50	6.36115e-49	shd
FBgn0040505	13973.1	3.17811	0.154247	20.6041	2.52271e-94	9.77822e-93	Alk	X	FBgn0263257	8409.36	4.00657	0.268199	14.9388	1.84311e-50	7.27666e-49	Cngl
FBgn0034903	3386.25	7.45892	0.362046	20.6022	2.62421e-94	1.01319e-92	CG9850	X	FBgn0030258	1034.62	-7.968	0.533528	-14.9346	1.96394e-50	7.7233e-49	CG1552
FBgn0002773	16402.4	7.78852	0.379236	20.5374	9.9772e-94	3.83714e-92	Mlc2	X	FBgn0259236	2794.69	6.52708	0.437373	14.9234	2.3215e-50	9.09374e-49	comm3
FBgn0062412	1360.26	8.78524	0.429477	20.4556	5.35125e-93	2.05007e-91	Ctr1B	X	FBgn0000459	4820.82	4.30668	0.288618	14.9218	2.37913e-50	9.28324e-49	disco
FBgn0015772	5784.09	3.16576	0.154887	20.4392	7.49875e-93	2.86169e-91	Nak	X	FBgn0264489	2685.73	5.39044	0.361268	14.9209	2.41058e-50	9.3695e-49	CG43897
FBgn0266649	709.361	5.80298	0.283963	20.4357	8.05205e-93	3.06102e-91	CR45156	X	FBgn0020443	17499.2	3.51989	0.236041	14.9122	2.74654e-50	1.06341e-48	Elf
FBgn0052687	1639.23	4.94344	0.24229	20.403	1.57273e-92	5.95588e-91	CG32687	X	FBgn0265991	3991.6	6.00738	0.403043	14.9051	3.0551e-50	1.17833e-48	Zasp52
FBgn0003175	13189.2	3.55215	0.174106	20.4023	1.59639e-92	6.02242e-91	px	X	FBgn0051687	962.459	4.40492	0.295747	14.8942	3.59359e-50	1.38071e-48	CG31687
FBgn0015789	18518.5	3.07912	0.151064	20.3828	2.37534e-92	8.92695e-91	Rab10	X	FBgn0024491	2041.33	-3.70432	0.248903	-14.8826	4.27582e-50	1.63656e-48	Bin1
FBgn0038366	1103.53	7.44549	0.365297	20.382	2.41575e-92	9.04443e-91	CG4576	X	FBgn0035176	427.083	6.06714	0.407795	14.8779	4.58733e-50	1.74911e-48	CG13905
FBgn0011202	2952.69	3.42616	0.168317	20.3553	4.16294e-92	1.5527e-90	dia	X	FBgn0034999	1027	5.21902	0.351674	14.8405	8.01428e-50	3.04421e-48	CG3394
FBgn0036323	859.954	8.39064	0.412703	20.3309	6.84713e-92	2.54425e-90	CG14118	X	FBgn0264908	2153.21	3.72426	0.25136	14.8164	1.14727e-49	4.32513e-48	pHCl
FBgn0000250	9636	3.40722	0.167926	20.29	1.57539e-91	5.83189e-90	cact	X	FBgn0004106	2035.35	-4.39837	0.296866	-14.816	1.15461e-49	4.3365e-48	Cdk1
FBgn0035090	1124.44	8.28844	0.40894	20.2681	2.45974e-91	9.07167e-90	CG2736	X	FBgn0004108	5277.58	-4.16727	0.282097	-14.7725	2.2041e-49	8.24727e-48	Nrt
FBgn0034031	696.167	7.2893	0.359763	20.2614	2.81853e-91	1.03563e-89	CG12963	X	FBgn0033954	1490.38	10.7664	0.728938	14.77	2.28683e-49	8.52505e-48	CG12860
FBgn0004828	58637.2	-3.10964	0.153494	-20.259	2.95659e-91	1.08233e-89	His3.3B	X	FBgn0265180	1093.34	4.23683	0.286917	14.7668	2.39934e-49	8.91133e-48	CG44245
FBgn0035612	2817.88	6.45475	0.319707	20.1896	1.20947e-90	4.41123e-89	frm	X	FBgn0032025	617.914	7.4802	0.506813	14.7593	2.68077e-49	9.91983e-48	CG7778
FBgn0028396	1053.06	7.90251	0.392316	20.1432	3.08617e-90	1.12146e-88	TotA	X	FBgn0002773	16506.5	7.35188	0.498422	14.7503	3.06171e-49	1.12878e-47	Mlc2
FBgn0266084	1164.82	4.73242	0.235214	20.1197	4.9625e-90	1.79668e-88	Fhos	X	FBgn0261270	5644.96	-3.34326	0.227345	-14.7057	5.92467e-49	2.17629e-47	SelD
FBgn0052675	10120.1	3.75754	0.186802	20.1151	5.4407e-90	1.96262e-88	Tango5	X	FBgn0000078	397.438	7.53042	0.512308	14.699	6.53939e-49	2.39332e-47	Amy-d
FBgn0061356	655.897	6.99479	0.347856	20.1083	6.24074e-90	2.24304e-88	CG18003	X	FBgn0005533	10870.9	-4.072	0.277131	-14.6934	7.10748e-49	2.59178e-47	RpS17
FBgn0010391	24056.7	4.59301	0.228511	20.0997	7.42508e-90	2.65904e-88	Gtp-bp	X	FBgn0033863	708.119	4.92896	0.335801	14.6782	8.89116e-49	3.23046e-47	CG13337
FBgn0262579	2949.64	3.24297	0.161507	20.0794	1.11699e-89	3.98567e-88	Ect4	X	FBgn0053514	397.901	5.91113	0.402987	14.6683	1.02922e-48	3.72599e-47	CG33514
FBgn0011596	642.069	6.16751	0.307217	20.0754	1.21098e-89	4.30551e-88	fzo	X	FBgn0010482	805.893	5.84618	0.398574	14.6678	1.03727e-48	3.74165e-47	l(2)01289
FBgn0011708	11000.8	3.41974	0.170399	20.0691	1.37585e-89	4.87417e-88	Syx5	X	FBgn0035915	1310.75	5.9578	0.406967	14.6395	1.57156e-48	5.64859e-47	S-Lap1
FBgn0026439	2966.69	-4.53924	0.226242	-20.0636	1.53577e-89	5.42127e-88	Eaat1	X	FBgn0262577	1032.87	4.82213	0.330077	14.6091	2.45776e-48	8.80228e-47	CG43117
FBgn0031016	10043.4	3.2132	0.16032	20.0424	2.35276e-89	8.27567e-88	kek5	X	FBgn0266633	846.829	6.84376	0.468718	14.601	2.7674e-48	9.87596e-47	CR45140
FBgn0038194	1354.97	8.03203	0.400818	20.0391	2.51307e-89	8.80823e-88	Cyp6d5	X	FBgn0031168	573.137	6.95672	0.476496	14.5997	2.81934e-48	1.00256e-46	CG1722
FBgn0028484	3189.49	3.16865	0.158237	20.0247	3.35421e-89	1.17149e-87	Ack	X	FBgn0053193	2784.15	4.37417	0.299751	14.5927	3.12582e-48	1.10762e-46	sav
FBgn0039858	90769.7	3.33537	0.166665	20.0124	4.29482e-89	1.49472e-87	CycG	X	FBgn0028993	4113.16	-4.90959	0.336508	-14.5898	3.25972e-48	1.151e-46	scro
FBgn0003720	1507.72	-6.12581	0.306219	-20.0047	5.01408e-89	1.73892e-87	tll	X	FBgn0033667	440.406	7.79433	0.534528	14.5817	3.6728e-48	1.29231e-46	reb
FBgn0035696	3138.38	6.03527	0.301835	19.9953	6.0528e-89	2.09182e-87	Best2	X	FBgn0001297	14744.1	3.89773	0.267355	14.5788	3.82948e-48	1.34273e-46	kay
FBgn0260226	7090.94	8.49411	0.424855	19.993	6.34143e-89	2.18393e-87	CG42500	X	FBgn0033978	1163.84	7.68637	0.527305	14.5767	3.95062e-48	1.38038e-46	Cyp6a23
FBgn0036422	3618.49	11.7722	0.588979	19.9875	7.07095e-89	2.42671e-87	CG3868	X	FBgn0032940	5340.81	3.78755	0.259873	14.5746	4.07602e-48	1.41925e-46	Mondo
FBgn0039831	16561.4	3.04735	0.152659	19.9618	1.18288e-88	4.04555e-87	CG12054	X	FBgn0030529	46661.8	3.86144	0.265037	14.5694	4.39733e-48	1.52583e-46	Clic
FBgn0283471	6797.16	7.58282	0.380178	19.9455	1.64152e-88	5.59476e-87	wupA	X	FBgn0267253	7722.78	4.35417	0.299174	14.554	5.51052e-48	1.9055e-46	CG32700
FBgn0035001	14427.8	3.34767	0.167857	19.9436	1.70474e-88	5.79027e-87	Slik	X	FBgn0035090	766.81	7.50416	0.515896	14.5459	6.20284e-48	2.13753e-46	CG2736
FBgn0025454	1101.92	7.87909	0.395324	19.9307	2.20349e-88	7.45865e-87	Cyp6g1	X	FBgn0032123	2784.36	3.70616	0.255016	14.533	7.48308e-48	2.56987e-46	Oatp30B
FBgn0003889	1029.81	5.09693	0.255741	19.93	2.23375e-88	7.53529e-87	betaTub85D	X	FBgn0085478	6928.24	3.77812	0.260427	14.5074	1.08753e-47	3.72209e-46	CG34449
FBgn0003449	1827.3	-3.50797	0.176108	-19.9194	2.76527e-88	9.29656e-87	snf	X	FBgn0030259	1108.45	-5.80779	0.400543	-14.4998	1.21521e-47	4.14495e-46	CG1545
FBgn0085195	36303.4	8.29283	0.416434	19.9139	3.08273e-88	1.03287e-86	CG34166	X	FBgn0034903	3082.48	7.24642	0.500206	14.4869	1.46676e-47	4.98599e-46	CG9850
FBgn0032330	5142.28	5.83156	0.293164	19.8918	4.7927e-88	1.60037e-86	Samuel	X	FBgn0011596	642.395	6.07848	0.419622	14.4856	1.4938e-47	5.06075e-46	fzo
FBgn0003086	2842.74	11.0534	0.55577	19.8884	5.13008e-88	1.70726e-86	Pig1	X	FBgn0029730	324.797	5.89326	0.407717	14.4543	2.35621e-47	7.95559e-46	boil
FBgn0029771	15331	4.84785	0.24439	19.8366	1.43961e-87	4.77486e-86	CG12730	X	FBgn0036621	8032.77	3.99796	0.276635	14.4521	2.43163e-47	8.18269e-46	roq
FBgn0259111	4263.91	3.90431	0.19787	19.7316	1.15351e-86	3.81313e-85	Ndae1	X	FBgn0044826	9825.13	3.12451	0.216231	14.4499	2.51035e-47	8.41934e-46	Pak3
FBgn0028533	1893.91	10.0009	0.506852	19.7313	1.16044e-86	3.82325e-85	CG7953	X	FBgn0261928	1717.96	3.42741	0.237689	14.4197	3.88919e-47	1.30003e-45	CG42795
FBgn0052311	3056.67	3.86681	0.197044	19.624	9.63737e-86	3.16464e-84	zormin	X	FBgn0050372	6649.78	3.34371	0.23192	14.4175	4.01659e-47	1.33815e-45	Asap
FBgn0031654	4015.46	11.1578	0.568613	19.6227	9.88747e-86	3.23602e-84	Jon25Bii	X	FBgn0010424	7557.49	5.40445	0.375493	14.3929	5.73085e-47	1.90295e-45	TpnC73F
FBgn0025626	7135.08	3.35968	0.171248	19.6188	1.06838e-85	3.48511e-84	CG4281	X	FBgn0260657	7175.19	3.36385	0.233743	14.3912	5.87491e-47	1.94434e-45	CG42540
FBgn0040609	1439.44	4.6866	0.238937	19.6143	1.16672e-85	3.79337e-84	CG3348	X	FBgn0037167	2101.88	-4.62519	0.321557	-14.3837	6.54683e-47	2.15959e-45	CG11425
FBgn0266717	15026.1	3.11736	0.159056	19.5991	1.57244e-85	5.09574e-84	Bruce	X	FBgn0051538	605.095	8.45783	0.588192	14.3794	6.97301e-47	2.29263e-45	CG31538
FBgn0261239	28312.3	5.32681	0.272206	19.569	2.83959e-85	9.17206e-84	Hr39	X	FBgn0041111	16695	3.84632	0.267552	14.376	7.32312e-47	2.39988e-45	lilli
FBgn0004567	867.124	-5.83916	0.298806	-19.5417	4.85681e-85	1.56367e-83	slp2	X	FBgn0039466	5673.05	4.25197	0.296397	14.3455	1.13681e-46	3.70127e-45	CG5521
FBgn0035521	2421.03	-4.51628	0.231834	-19.4807	1.60167e-84	5.1399e-83	VhaM9.7-a	X	FBgn0263354	934.762	4.60482	0.320992	14.3456	1.13537e-46	3.70127e-45	CG42784
FBgn0028999	8703.3	-4.37507	0.224662	-19.474	1.82432e-84	5.83547e-83	nerfin-1	X	FBgn0031939	1124.36	4.89738	0.341408	14.3446	1.15079e-46	3.73468e-45	CG13796
FBgn0266937	1189.37	-5.64709	0.290118	-19.4648	2.18258e-84	6.9589e-83	CR45388	X	FBgn0002626	9310.92	-3.96365	0.277113	-14.3034	2.08475e-46	6.74382e-45	RpL32
FBgn0263257	6246.31	3.2774	0.168841	19.4112	6.21136e-84	1.97405e-82	Cngl	X	FBgn0010812	4098.63	4.21506	0.294745	14.3007	2.16618e-46	6.98471e-45	unc-45
FBgn0031981	2688.34	3.58849	0.185241	19.372	1.32999e-83	4.21333e-82	CG7466	X	FBgn0264562	25615.6	5.11082	0.357771	14.2852	2.70669e-46	8.69958e-45	Hr4
FBgn0086358	1948.03	4.18619	0.216257	19.3574	1.76475e-83	5.57278e-82	Tab2	X	FBgn0051100	391.968	5.27251	0.36933	14.2759	3.09392e-46	9.91242e-45	CG31100
FBgn0003525	2049.78	-3.62338	0.187382	-19.3369	2.62981e-83	8.27805e-82	stg	X	FBgn0086711	1264.74	5.28058	0.370558	14.2503	4.46169e-46	1.4249e-44	mol
FBgn0263413	3096	6.07518	0.314261	19.3317	2.90952e-83	9.12943e-82	CR43459	X	FBgn0052654	8347.78	4.16234	0.292154	14.2471	4.67553e-46	1.48845e-44	Sec16
FBgn0053196	5895.47	6.07404	0.314251	19.3286	3.08472e-83	9.64853e-82	dpy	X	FBgn0085244	814.479	7.18879	0.504992	14.2355	5.51946e-46	1.75156e-44	CG34215
FBgn0027504	8011.56	2.85967	0.148073	19.3125	4.21757e-83	1.31503e-81	CG8878	X	FBgn0037551	15774.2	3.53851	0.248876	14.218	7.088e-46	2.24222e-44	Gie
FBgn0013343	20768.7	3.16961	0.16442	19.2775	8.29833e-83	2.57927e-81	Syx1A	X	FBgn0013674	68190.4	-4.68987	0.330032	-14.2103	7.90584e-46	2.49307e-44	COX1
FBgn0040765	9205.25	3.94807	0.205042	19.255	1.28244e-82	3.97357e-81	luna	X	FBgn0032187	1441.35	6.70852	0.472701	14.1919	1.02851e-45	3.2332e-44	CG4839
FBgn0032283	2011.12	7.03742	0.365647	19.2465	1.51085e-82	4.66664e-81	CG7296	X	FBgn0016685	11622.7	-3.17217	0.223972	-14.1632	1.54744e-45	4.84928e-44	Nlp
FBgn0030158	9557.21	-4.7304	0.245845	-19.2414	1.66784e-82	5.1355e-81	CG9686	X	FBgn0052745	1221.98	5.36037	0.378526	14.1611	1.59389e-45	4.97929e-44	CR32745
FBgn0267253	10336.5	4.24988	0.221195	19.2133	2.86704e-82	8.80056e-81	CG32700	X	FBgn0052675	7749	3.81405	0.269517	14.1515	1.82926e-45	5.69683e-44	Tango5
FBgn0261709	575.875	5.85036	0.304827	19.1924	4.28573e-82	1.31146e-80	CR42746	X	FBgn0034860	1839.97	4.17848	0.295384	14.1459	1.97915e-45	6.14456e-44	CG9812
FBgn0050372	8598.65	3.45766	0.180452	19.1611	7.82431e-82	2.3869e-80	Asap	X	FBgn0013325	9217.16	-3.67082	0.259693	-14.1352	2.30443e-45	7.13236e-44	RpL11
FBgn0085222	1437.04	6.78774	0.355761	19.0795	3.73856e-81	1.13698e-79	CG34193	X	FBgn0262593	2194.97	3.44736	0.244023	14.1272	2.58183e-45	7.96633e-44	Shab
FBgn0002622	8786.46	-3.15042	0.165359	-19.0519	6.3331e-81	1.92013e-79	RpS3	X	FBgn0032651	2031.22	-3.8757	0.274674	-14.1102	3.2854e-45	1.01061e-43	Oli
FBgn0038943	2567.46	8.84719	0.464524	19.0457	7.12833e-81	2.15463e-79	CG5391	X	FBgn0039694	362.997	6.56332	0.465161	14.1098	3.30623e-45	1.01391e-43	fig
FBgn0029507	1141.69	6.32106	0.331943	19.0426	7.56701e-81	2.28025e-79	Tsp42Ed	X	FBgn0015039	751.767	7.05096	0.501405	14.0624	6.46365e-45	1.97614e-43	Cyp9b2
FBgn0033286	901.784	6.58504	0.346496	19.0046	1.56092e-80	4.6894e-79	CG2127	X	FBgn0004169	2895.14	7.45542	0.530937	14.042	8.62362e-45	2.6285e-43	up
FBgn0028394	2021.07	5.15694	0.272338	18.9359	5.77699e-80	1.7303e-78	CG17834	X	FBgn0262475	1000.95	4.22265	0.300973	14.03	1.02169e-44	3.1047e-43	bru2
FBgn0000181	7405.78	-2.67928	0.141614	-18.9197	7.85678e-80	2.34612e-78	bic	X	FBgn0036364	361.108	5.2534	0.374504	14.0276	1.05637e-44	3.2004e-43	CG14109
FBgn0011656	4398.56	3.86691	0.204417	18.9168	8.29066e-80	2.46822e-78	Mef2	X	FBgn0263355	8955	4.83753	0.344926	14.0248	1.09873e-44	3.31868e-43	CG31688
FBgn0036875	3259.87	6.4318	0.341288	18.8457	3.18829e-79	9.46337e-78	CG9449	X	FBgn0051973	957.441	4.6352	0.330698	14.0164	1.23677e-44	3.72442e-43	Cda5
FBgn0031089	677.304	5.00951	0.265991	18.8334	4.02305e-79	1.19053e-77	CG9572	X	FBgn0063368	924.456	-4.2443	0.303095	-14.0032	1.4903e-44	4.47446e-43	Gpb5
FBgn0002564	48142	7.46307	0.396639	18.8158	5.60806e-79	1.65463e-77	Lsp1gamma	X	FBgn0265726	2420.92	4.65408	0.332599	13.9931	1.71782e-44	5.14219e-43	Nna1
FBgn0004431	1598.86	7.20081	0.383212	18.7907	9.00049e-79	2.64764e-77	LysX	X	FBgn0031100	1784.4	4.14886	0.296708	13.983	1.98023e-44	5.91006e-43	CG1504
FBgn0261873	11320.9	3.16683	0.168575	18.7858	9.86188e-79	2.89243e-77	sdt	X	FBgn0015550	988.476	-5.39102	0.386943	-13.9324	4.02836e-44	1.19871e-42	tap
FBgn0034885	1245.14	6.12085	0.326266	18.7603	1.59481e-78	4.66365e-77	Eglp4	X	FBgn0038042	1177.6	-4.28785	0.307772	-13.9319	4.05286e-44	1.20243e-42	Scgbeta
FBgn0038957	4127.43	3.49883	0.186585	18.752	1.86561e-78	5.43945e-77	CG7059	X	FBgn0263413	1470.24	5.25314	0.377317	13.9223	4.63542e-44	1.37121e-42	CR43459
FBgn0263979	5844.63	-3.78747	0.202038	-18.7463	2.07546e-78	6.03349e-77	Caf1-55	X	FBgn0022893	27819.8	-3.58741	0.25777	-13.9171	4.98649e-44	1.47072e-42	Df31
FBgn0038645	861.01	8.63911	0.461515	18.719	3.46384e-78	1.00401e-76	CG7714	X	FBgn0000568	46646.2	3.63556	0.261615	13.8966	6.63838e-44	1.95219e-42	Eip75B
FBgn0032284	1386.06	7.6717	0.410201	18.7023	4.74111e-78	1.36621e-76	CG7294	X	FBgn0003079	5071.98	3.60778	0.25974	13.89	7.2855e-44	2.13623e-42	Raf
FBgn0264357	8421.6	3.52905	0.188696	18.7023	4.73902e-78	1.36621e-76	SNF4Agamma	X	FBgn0260934	21778.6	3.46445	0.249596	13.8802	8.3462e-44	2.44011e-42	par-1
FBgn0266418	8673.26	3.23471	0.173212	18.6748	7.93883e-78	2.28103e-76	wake	X	FBgn0024289	430.698	7.30541	0.527344	13.8532	1.21639e-43	3.54591e-42	Sodh-1
FBgn0014020	111051	3.2397	0.173577	18.6643	9.66253e-78	2.76825e-76	Rho1	X	FBgn0266446	3358.94	7.25098	0.523929	13.8396	1.46939e-43	4.27103e-42	CG45076
FBgn0085446	8582.74	3.84438	0.206027	18.6596	1.0553e-77	3.01461e-76	CG34417	X	FBgn0035409	444.187	5.39103	0.389837	13.8289	1.70512e-43	4.9419e-42	CG14963
FBgn0035553	1165.61	9.48988	0.50876	18.653	1.19456e-77	3.40259e-76	CG13722	X	FBgn0037207	1171.03	-3.54561	0.256709	-13.8118	2.16383e-43	6.2533e-42	Mes2
FBgn0031558	1397.81	7.33014	0.393546	18.6259	1.98187e-77	5.62896e-76	CG16704	X	FBgn0243516	4129.6	3.08968	0.224135	13.7849	3.1411e-43	9.02549e-42	Vrp1
FBgn0000079	772.673	7.49501	0.40346	18.5768	4.94739e-77	1.40115e-75	Amy-p	X	FBgn0002622	10468.9	-3.47685	0.252287	-13.7813	3.30103e-43	9.45792e-42	RpS3
FBgn0051538	560.328	7.40693	0.398943	18.5664	6.00908e-77	1.69696e-75	CG31538	X	FBgn0262035	560.575	5.36279	0.389499	13.7684	3.94749e-43	1.12779e-41	CG42846
FBgn0031897	15140	4.3602	0.234957	18.5574	7.10346e-77	2.0003e-75	CG13784	X	FBgn0053087	8019.72	3.46596	0.252139	13.7462	5.36555e-43	1.52857e-41	LRP1
FBgn0037730	564.948	5.94838	0.320857	18.539	1.00018e-76	2.80847e-75	CG9444	X	FBgn0031897	5276.09	3.21504	0.234006	13.7392	5.91462e-43	1.67547e-41	CG13784
FBgn0003731	5705.05	4.3141	0.23283	18.5289	1.20682e-76	3.37911e-75	Egfr	X	FBgn0053200	860.406	-4.44643	0.323645	-13.7386	5.96161e-43	1.68403e-41	VepD
FBgn0033679	4911.43	7.58842	0.410384	18.491	2.43926e-76	6.81062e-75	CG8888	X	FBgn0024227	1364.47	-3.76143	0.274031	-13.7263	7.06163e-43	1.98916e-41	aurB
FBgn0267230	1116.97	7.66268	0.414422	18.49	2.48518e-76	6.9193e-75	CR45670	X	FBgn0085446	9108.8	3.96977	0.289416	13.7165	8.08842e-43	2.27201e-41	CG34417
FBgn0038973	1488.26	8.77812	0.474789	18.4885	2.55707e-76	7.09946e-75	Pebp1	X	FBgn0264606	7875.3	4.1731	0.304653	13.6979	1.04571e-42	2.92914e-41	Fife
FBgn0011296	1057.92	6.0241	0.326301	18.4618	4.19292e-76	1.16086e-74	l(2)efl	X	FBgn0030041	1106.4	7.30897	0.533876	13.6904	1.15879e-42	3.23479e-41	CG12116
FBgn0265042	2024.94	8.38122	0.454266	18.45	5.21216e-76	1.43902e-74	Irk1	X	FBgn0036007	8576.49	-3.46665	0.25322	-13.6902	1.16127e-42	3.23479e-41	path
FBgn0034860	2122.17	4.1031	0.222648	18.4286	7.74514e-76	2.13239e-74	CG9812	X	FBgn0039798	447.575	5.65986	0.413478	13.6884	1.19043e-42	3.30683e-41	CG11313
FBgn0003274	9029.93	-2.88915	0.157008	-18.4013	1.2824e-75	3.52089e-74	RpLP2	X	FBgn0259175	3457.13	4.39174	0.320886	13.6863	1.22581e-42	3.3957e-41	ome
FBgn0038874	1493.64	4.3763	0.238059	18.3833	1.78864e-75	4.8972e-74	ETHR	X	FBgn0052064	1141.73	10.3925	0.759647	13.6807	1.3242e-42	3.65814e-41	S-Lap4
FBgn0003079	5845.86	3.38527	0.184359	18.3623	2.63001e-75	7.18093e-74	Raf	X	FBgn0030964	569.169	5.31888	0.388978	13.674	1.45251e-42	4.00158e-41	Pvf1
FBgn0024227	1272.91	-4.22662	0.23067	-18.3232	5.4002e-75	1.4704e-73	aurB	X	FBgn0266019	22536.8	4.04568	0.295915	13.6717	1.4979e-42	4.11532e-41	rudhira
FBgn0039685	81263.1	8.18366	0.446983	18.3086	7.06052e-75	1.9172e-73	Obp99b	X	FBgn0036927	6111.36	-3.80424	0.278337	-13.6678	1.58196e-42	4.33439e-41	Gabat
FBgn0034365	1499.81	3.98468	0.217744	18.2998	8.30781e-75	2.24971e-73	CG5335	X	FBgn0264815	4632.51	3.43305	0.251265	13.6631	1.68738e-42	4.61063e-41	Pde1c
FBgn0034140	2614.28	7.33259	0.40241	18.2217	3.47405e-74	9.38183e-73	Lst	X	FBgn0004828	45312.5	-3.08024	0.225755	-13.6442	2.18734e-42	5.96051e-41	His3.3B
FBgn0035370	8518.12	-2.76631	0.1519	-18.2114	4.19276e-74	1.12919e-72	Non2	X	FBgn0052695	468.625	6.55713	0.480645	13.6423	2.24217e-42	6.09336e-41	CG32695
FBgn0031913	3730.47	8.00594	0.44058	18.1714	8.70103e-74	2.33698e-72	CG5958	X	FBgn0025390	1763.88	4.07743	0.299316	13.6225	2.94323e-42	7.97696e-41	Mur2B
FBgn0051712	9676.29	3.41668	0.188375	18.1377	1.60759e-73	4.30607e-72	CG31712	X	FBgn0003525	1910.09	-3.50657	0.257736	-13.6053	3.72487e-42	1.00682e-40	stg
FBgn0087012	2006.96	6.8362	0.377088	18.1289	1.8843e-73	5.03362e-72	5-HT2A	X	FBgn0261287	648.575	5.05815	0.371804	13.6044	3.7726e-42	1.01698e-40	ymp
FBgn0001112	954.3	5.60427	0.309202	18.1249	2.02626e-73	5.39826e-72	Gld	X	FBgn0015400	5318.62	3.1732	0.233273	13.6029	3.8475e-42	1.03439e-40	kek2
FBgn0003089	1085.13	6.34503	0.350103	18.1233	2.08585e-73	5.54209e-72	pip	X	FBgn0033137	2121.27	6.32825	0.465282	13.6009	3.95571e-42	1.06064e-40	Tsp42Ep
FBgn0031057	24771.4	2.8207	0.155945	18.0878	3.97529e-73	1.0534e-71	Ubqn	X	FBgn0043001	1309.28	-4.05909	0.298939	-13.5783	5.38412e-42	1.43979e-40	Chrac-16
FBgn0039862	8308.61	3.8263	0.211603	18.0824	4.38288e-73	1.1583e-71	kek6	X	FBgn0260006	394.461	5.31144	0.391181	13.578	5.41179e-42	1.44334e-40	drd
FBgn0035496	605.544	6.5738	0.363585	18.0805	4.5399e-73	1.1966e-71	CG14990	X	FBgn0029870	3988.85	3.20837	0.23655	13.5632	6.62119e-42	1.7612e-40	Marf
FBgn0015805	4259.24	-2.91001	0.161049	-18.069	5.59012e-73	1.46949e-71	HDAC1	X	FBgn0026197	97755	-4.51188	0.333659	-13.5225	1.15265e-41	3.05786e-40	noe
FBgn0031322	1705.65	4.12344	0.228379	18.0553	7.16858e-73	1.87942e-71	CG5001	X	FBgn0015789	15739	3.16898	0.234431	13.5178	1.22858e-41	3.2507e-40	Rab10
FBgn0086782	1085.26	4.47274	0.247924	18.0408	9.32117e-73	2.43731e-71	amn	X	FBgn0014020	98060.5	3.37897	0.250054	13.513	1.31145e-41	3.46085e-40	Rho1
FBgn0037913	20632	-3.54455	0.196544	-18.0344	1.04619e-72	2.72837e-71	fabp	X	FBgn0262601	2894.01	-3.90763	0.289187	-13.5124	1.32064e-41	3.47595e-40	SmB
FBgn0014031	867.379	8.85629	0.491854	18.0059	1.74996e-72	4.55175e-71	Spat	X	FBgn0261836	25085.8	3.41422	0.252702	13.5108	1.34969e-41	3.54311e-40	Msp300
FBgn0037551	14611.5	3.15257	0.175384	17.9753	3.04358e-72	7.89574e-71	Gie	X	FBgn0034011	366.717	6.49802	0.481097	13.5067	1.42819e-41	3.7394e-40	CG8160
FBgn0038540	2509.5	-4.19975	0.234309	-17.924	7.66313e-72	1.98278e-70	CG14321	X	FBgn0003159	1980.78	3.65377	0.270539	13.5055	1.45138e-41	3.79022e-40	CG2841
FBgn0039644	1600.44	4.63258	0.258537	17.9184	8.47251e-72	2.18648e-70	CG11897	X	FBgn0052639	464.894	6.61207	0.490382	13.4835	1.95534e-41	5.09303e-40	CG32639
FBgn0013981	33599.6	-2.86852	0.160135	-17.9132	9.30626e-72	2.39539e-70	His4r	X	FBgn0032244	671.038	-4.09777	0.304309	-13.4658	2.48624e-41	6.45906e-40	RfC3
FBgn0262035	703.071	7.04213	0.393699	17.8871	1.48678e-71	3.81697e-70	CG42846	X	FBgn0030158	10949	-4.78272	0.355482	-13.4542	2.90937e-41	7.53881e-40	CG9686
FBgn0032399	1037.68	5.35805	0.299962	17.8624	2.31486e-71	5.92748e-70	CG6785	X	FBgn0061356	1021.8	7.15623	0.532033	13.4507	3.04905e-41	7.88038e-40	CG18003
FBgn0025716	3414.88	-3.10523	0.17399	-17.8471	3.04187e-71	7.76895e-70	Bap55	X	FBgn0013676	80183.1	-4.93101	0.367147	-13.4306	4.0015e-41	1.03154e-39	COX3
FBgn0263930	13616.8	3.59062	0.201375	17.8305	4.09533e-71	1.04325e-69	dally	X	FBgn0028938	659.987	8.63788	0.643878	13.4154	4.91361e-41	1.26343e-39	CG16886
FBgn0262866	3423.15	3.28865	0.184601	17.8149	5.41374e-71	1.37556e-69	S6kII	X	FBgn0022710	2259.88	4.37839	0.326408	13.4139	5.0146e-41	1.2861e-39	Ac13E
FBgn0033404	575.094	6.34739	0.356543	17.8026	6.74491e-71	1.7094e-69	Or45a	X	FBgn0033821	643.082	7.17775	0.535582	13.4018	5.9043e-41	1.51042e-39	CG10799
FBgn0033699	8824.07	-2.84342	0.160112	-17.7589	1.47033e-70	3.71681e-69	RpS11	X	FBgn0036560	401.039	-4.98289	0.371915	-13.3979	6.21832e-41	1.58581e-39	CG5895
FBgn0004656	53823.2	3.09808	0.174499	17.7541	1.60142e-70	4.03787e-69	fs(1)h	X	FBgn0262740	8651.41	3.20225	0.239014	13.3978	6.23063e-41	1.58581e-39	Evi5
FBgn0028939	1184.51	7.16644	0.404155	17.7319	2.37794e-70	5.98054e-69	NimC2	X	FBgn0259481	10484.9	3.89014	0.290431	13.3944	6.52153e-41	1.65564e-39	Mob2
FBgn0085436	26452.9	2.90585	0.164133	17.7043	3.88783e-70	9.75312e-69	Not1	X	FBgn0028481	16004.2	3.97254	0.297101	13.371	8.93453e-41	2.26251e-39	CG4341
FBgn0031865	665.93	5.47546	0.309574	17.6871	5.27554e-70	1.32009e-68	Nha1	X	FBgn0262869	1660.02	3.34536	0.250278	13.3666	9.47665e-41	2.39375e-39	Gfrl
FBgn0032120	3893.85	3.88477	0.21968	17.6837	5.5958e-70	1.39669e-68	CG33298	X	FBgn0013688	1454.43	-6.28941	0.470691	-13.3621	1.00722e-40	2.53778e-39	srRNA
FBgn0264815	4712.54	3.18141	0.179919	17.6825	5.71891e-70	1.42382e-68	Pde1c	X	FBgn0004228	519.126	6.47405	0.485498	13.3348	1.45154e-40	3.64812e-39	mex1
FBgn0024362	8880.21	3.17111	0.179419	17.6744	6.60688e-70	1.64077e-68	CG11412	X	FBgn0037114	6036.97	5.84895	0.438745	13.3311	1.5265e-40	3.82693e-39	Cpr78E
FBgn0053116	2667.06	-3.2513	0.183983	-17.6717	6.92199e-70	1.71471e-68	CG33116	X	FBgn0000662	30092.4	4.45276	0.334492	13.312	1.97066e-40	4.92812e-39	fl(2)d
FBgn0043575	1412.35	9.9995	0.56636	17.6557	9.19055e-70	2.27098e-68	PGRP-SC2	X	FBgn0261709	454.754	5.60675	0.421405	13.3049	2.16834e-40	5.40899e-39	CR42746
FBgn0032191	13954.2	3.99296	0.22621	17.6516	9.89924e-70	2.44e-68	CG5734	X	FBgn0262358	322.098	5.35357	0.402673	13.2951	2.47232e-40	6.15196e-39	CG43056
FBgn0263006	17979.7	2.87255	0.162849	17.6394	1.22727e-69	3.0175e-68	SERCA	X	FBgn0030536	272.399	5.39653	0.406345	13.2806	2.99801e-40	7.4416e-39	CG11068
FBgn0039800	1668.04	8.57315	0.486226	17.632	1.3986e-69	3.43022e-68	Npc2g	X	FBgn0037913	22147.5	-4.09858	0.308905	-13.2681	3.54361e-40	8.77414e-39	fabp
FBgn0037521	8390.12	3.10525	0.176287	17.6148	1.89693e-69	4.64091e-68	CG2993	X	FBgn0283531	1937.7	4.50603	0.339947	13.2551	4.21653e-40	1.04146e-38	Duox
FBgn0016031	2638.66	3.99292	0.226705	17.6129	1.96227e-69	4.78892e-68	lama	X	FBgn0039528	6770.63	3.75672	0.283651	13.2442	4.87589e-40	1.20136e-38	dsd
FBgn0261836	25984.6	3.47372	0.197258	17.61	2.06453e-69	5.02607e-68	Msp300	X	FBgn0051778	1905.12	7.02731	0.530632	13.2433	4.93438e-40	1.21279e-38	CG31778
FBgn0024491	2116.54	-3.04961	0.173409	-17.5863	3.13882e-69	7.62262e-68	Bin1	X	FBgn0265595	2753.31	3.64743	0.275595	13.2348	5.52733e-40	1.35521e-38	CG44422
FBgn0011204	13382.4	5.38797	0.3068	17.5618	4.83095e-69	1.17032e-67	cue	X	FBgn0040759	401.065	5.37294	0.406209	13.227	6.12592e-40	1.49831e-38	CG13177
FBgn0264493	15216.4	2.78641	0.158706	17.5571	5.25075e-69	1.26891e-67	rdx	X	FBgn0036145	561.926	-5.65172	0.427737	-13.2131	7.37581e-40	1.79963e-38	CG7607
FBgn0001197	15191.7	-3.38778	0.192985	-17.5546	5.48409e-69	1.32207e-67	His2Av	X	FBgn0037146	894.067	6.56943	0.497411	13.2072	7.96827e-40	1.93946e-38	CG7470
FBgn0002626	7411.37	-3.60044	0.205119	-17.5529	5.64827e-69	1.35833e-67	RpL32	X	FBgn0051183	320.878	4.63834	0.351611	13.1917	9.79888e-40	2.37925e-38	CG31183
FBgn0034082	445.32	5.43769	0.309959	17.5433	6.69586e-69	1.60636e-67	CG10734	X	FBgn0032368	278.825	5.72927	0.43451	13.1856	1.06238e-39	2.57331e-38	spag4
FBgn0036746	5791.19	3.06153	0.174656	17.5289	8.62275e-69	2.06361e-67	Crtc	X	FBgn0001112	1861.13	6.08505	0.46193	13.1731	1.25351e-39	3.02895e-38	Gld
FBgn0032025	1035.96	6.44182	0.367953	17.5072	1.26287e-68	3.01502e-67	CG7778	X	FBgn0011656	2788.97	3.50494	0.266466	13.1534	1.62622e-39	3.92014e-38	Mef2
FBgn0003464	6593.03	2.95233	0.168737	17.4966	1.52088e-68	3.62227e-67	sol	X	FBgn0036196	1994.83	3.28147	0.249548	13.1497	1.70943e-39	4.11082e-38	CG11658
FBgn0028697	22740.4	-2.76178	0.157972	-17.4827	1.93965e-68	4.60852e-67	RpL15	X	FBgn0032021	4686.87	-3.55713	0.270692	-13.1409	1.91903e-39	4.60382e-38	CG7781
FBgn0039492	5875.79	4.10903	0.235056	17.4811	1.99697e-68	4.73334e-67	CG6051	X	FBgn0022787	7180.66	3.44997	0.262716	13.132	2.1601e-39	5.16982e-38	Hel89B
FBgn0005670	793.272	8.46201	0.484266	17.4739	2.26562e-68	5.35726e-67	Cyp4d1	X	FBgn0052600	2874.85	2.96229	0.225701	13.1248	2.37256e-39	5.65573e-38	dpr8
FBgn0035985	678.533	6.33926	0.363179	17.4549	3.15784e-68	7.4492e-67	Cpr67B	X	FBgn0085408	2535.61	3.96367	0.301999	13.1248	2.37441e-39	5.65573e-38	Shroom
FBgn0052351	817.434	8.20438	0.470667	17.4314	4.76864e-68	1.12222e-66	S-Lap2	X	FBgn0031542	329.297	5.60388	0.427231	13.1167	2.64099e-39	6.2758e-38	CG15414
FBgn0000615	843.09	4.07945	0.234485	17.3975	8.62204e-68	2.02423e-66	exu	X	FBgn0037672	1030.02	5.26786	0.401891	13.1077	2.97513e-39	7.05309e-38	sage
FBgn0033528	1609.69	-3.06596	0.176251	-17.3954	8.94091e-68	2.09412e-66	trsn	X	FBgn0038596	1078.62	-6.23885	0.476082	-13.1046	3.10007e-39	7.33197e-38	CG14312
FBgn0031178	1006.4	9.27126	0.533314	17.3843	1.08596e-67	2.53749e-66	CG10918	X	FBgn0030136	8394.61	-3.67402	0.280873	-13.0807	4.24574e-39	1.0018e-37	RpS28b
FBgn0022959	13229.7	-2.99953	0.172777	-17.3607	1.63681e-67	3.81562e-66	yps	X	FBgn0052656	703.347	10.1305	0.774828	13.0745	4.60301e-39	1.08354e-37	Muc11A
FBgn0010342	3229.65	-3.03836	0.175201	-17.3421	2.26208e-67	5.2608e-66	Map60	X	FBgn0000044	15153.8	5.85027	0.447581	13.0709	4.83097e-39	1.13454e-37	Act57B
FBgn0028855	3390.8	7.15978	0.412879	17.3411	2.30259e-67	5.34245e-66	CG15282	X	FBgn0036264	988.922	6.28748	0.481119	13.0685	4.98677e-39	1.16839e-37	CG11529
FBgn0010051	1420.73	3.62575	0.209111	17.3389	2.3939e-67	5.54128e-66	Itp-r83A	X	FBgn0034082	398.537	5.33503	0.408382	13.0638	5.30115e-39	1.23916e-37	CG10734
FBgn0264561	6243.01	3.18492	0.183883	17.3203	3.30647e-67	7.63577e-66	Glg1	X	FBgn0005655	4470.4	-4.39781	0.336689	-13.0619	5.4344e-39	1.26735e-37	PCNA
FBgn0051687	959.977	3.88581	0.224389	17.3173	3.48163e-67	8.02156e-66	CG31687	X	FBgn0051163	8487.95	2.93711	0.225048	13.051	6.27154e-39	1.45919e-37	SKIP
FBgn0031560	873.16	8.15718	0.471276	17.3087	4.04551e-67	9.29902e-66	CG16713	X	FBgn0262146	301.872	7.40695	0.567603	13.0495	6.39457e-39	1.48437e-37	MtnE
FBgn0034899	807.221	8.64159	0.499512	17.3	4.70036e-67	1.07792e-65	CG13560	X	FBgn0004101	2218.14	3.06067	0.234758	13.0376	7.47953e-39	1.73221e-37	bs
FBgn0260744	13962.9	4.00135	0.231319	17.298	4.8736e-67	1.11506e-65	Tango9	X	FBgn0011284	18148.6	-3.27629	0.251434	-13.0304	8.21579e-39	1.89834e-37	RpS4
FBgn0020300	903.502	4.75384	0.274878	17.2943	5.18916e-67	1.18452e-65	geko	X	FBgn0015801	12418.5	5.36133	0.412246	13.0052	1.14317e-38	2.63225e-37	Reg-5
FBgn0031512	1262.4	10.3788	0.600431	17.2855	6.04478e-67	1.37665e-65	CG15404	X	FBgn0052815	6244.16	3.4735	0.267088	13.0051	1.14446e-38	2.63225e-37	CG32815
FBgn0259678	671.959	7.50261	0.434501	17.2672	8.30722e-67	1.88755e-65	sqa	X	FBgn0052666	3098.74	3.46585	0.266743	12.9932	1.33726e-38	3.06865e-37	Drak
FBgn0034290	1260.33	8.58891	0.497443	17.2661	8.46562e-67	1.91913e-65	CG5773	X	FBgn0028700	548.683	-4.20016	0.32328	-12.9923	1.35272e-38	3.09705e-37	RfC38
FBgn0038719	1107.23	10.0001	0.5793	17.2623	9.04238e-67	2.04519e-65	CG16727	X	FBgn0265767	1866.49	-4.90259	0.377521	-12.9863	1.46373e-38	3.34357e-37	zyd
FBgn0016726	4658.32	-3.27658	0.190038	-17.2417	1.29091e-66	2.9131e-65	RpL29	X	FBgn0010415	36161.3	3.18484	0.245304	12.9832	1.52288e-38	3.47078e-37	Sdc
FBgn0041711	1374.47	8.34171	0.484245	17.2262	1.68872e-66	3.80213e-65	yellow-e	X	FBgn0037637	25718.5	3.53954	0.272747	12.9774	1.64418e-38	3.73875e-37	IscU
FBgn0028886	779.844	9.34913	0.542899	17.2208	1.8553e-66	4.16768e-65	CG15279	X	FBgn0044048	912.538	-5.235	0.403414	-12.9768	1.65734e-38	3.76013e-37	Ilp5
FBgn0032151	11476.8	3.29895	0.191639	17.2144	2.07036e-66	4.64024e-65	nAChRalpha6	X	FBgn0053513	3189.8	3.17084	0.244552	12.9659	1.90934e-38	4.3221e-37	Nmdar2
FBgn0020238	81734.1	-2.44566	0.142232	-17.1949	2.89967e-66	6.48424e-65	14-3-3epsilon	X	FBgn0085450	9537.77	3.64482	0.281212	12.9611	2.03258e-38	4.5907e-37	Snoo
FBgn0052676	18759.8	3.61991	0.210603	17.1883	3.24785e-66	7.24644e-65	stx	X	FBgn0031275	1880.05	3.31444	0.255834	12.9555	2.18841e-38	4.93155e-37	GABA-B-R3
FBgn0013307	491.81	6.96072	0.405526	17.1647	4.88366e-66	1.08716e-64	Odc1	X	FBgn0000037	2973.19	3.0505	0.235876	12.9327	2.94442e-38	6.62033e-37	mAChR-A
FBgn0015039	1106.85	7.41214	0.432446	17.14	7.46078e-66	1.65713e-64	Cyp9b2	X	FBgn0008636	638.447	-6.85672	0.530239	-12.9314	2.99442e-38	6.71768e-37	hbn
FBgn0029747	668.66	8.98072	0.524714	17.1155	1.13824e-65	2.52251e-64	CG5062	X	FBgn0266744	537.301	4.86835	0.3765	12.9306	3.02615e-38	6.77371e-37	CR45217
FBgn0026197	89532.6	-4.63176	0.270876	-17.0992	1.50471e-65	3.3272e-64	noe	X	FBgn0053196	13598.9	6.53304	0.505313	12.9287	3.10009e-38	6.92377e-37	dpy
FBgn0028371	2381.19	4.63189	0.271024	17.0903	1.75127e-65	3.86374e-64	jbug	X	FBgn0050360	367.716	7.75324	0.599775	12.9269	3.17283e-38	7.07047e-37	Mal-A6
FBgn0010019	698.621	6.97984	0.408707	17.0778	2.17e-65	4.76925e-64	Cyp4g1	X	FBgn0029864	1881.76	3.12865	0.242247	12.9151	3.69958e-38	8.22603e-37	CG15894
FBgn0024366	452.714	6.86469	0.401966	17.0778	2.17135e-65	4.76925e-64	CG11409	X	FBgn0028540	8839.69	4.79713	0.371446	12.9148	3.7163e-38	8.24492e-37	CG9008
FBgn0040682	1432.02	7.40618	0.433866	17.0702	2.47301e-65	5.41978e-64	CG14664	X	FBgn0025712	3921.59	-3.77398	0.292266	-12.9128	3.80977e-38	8.43364e-37	CG13920
FBgn0037874	17655.3	-2.56447	0.150272	-17.0655	2.68052e-65	5.86156e-64	Tctp	X	FBgn0034200	422.721	7.20308	0.557906	12.9109	3.90528e-38	8.62603e-37	Gbp2
FBgn0000078	498.603	7.67816	0.450408	17.0471	3.67119e-65	8.01015e-64	Amy-d	X	FBgn0003091	3448.3	3.47666	0.269788	12.8866	5.35537e-38	1.1803e-36	Pkc53E
FBgn0266448	665.06	8.60356	0.504823	17.0427	3.9576e-65	8.61605e-64	CG45078	X	FBgn0039800	1104.57	6.82868	0.530621	12.8692	6.70806e-38	1.47518e-36	Npc2g
FBgn0011305	6659.48	-3.24136	0.190375	-17.0262	5.25252e-65	1.14101e-63	Rsf1	X	FBgn0263973	545.111	5.65256	0.439351	12.8657	7.02067e-38	1.54055e-36	jv
FBgn0262577	1779.73	5.61719	0.330011	17.0212	5.71664e-65	1.23911e-63	CG43117	X	FBgn0038853	4077.03	2.84298	0.221027	12.8626	7.30734e-38	1.59996e-36	RhoGAP93B
FBgn0015803	5348.92	3.18208	0.187038	17.013	6.57385e-65	1.42179e-63	RtGEF	X	FBgn0003517	31613.8	-3.68549	0.286594	-12.8596	7.59839e-38	1.66006e-36	sta
FBgn0266389	758.17	9.33375	0.548764	17.0087	7.08164e-65	1.52827e-63	CR45029	X	FBgn0050015	4781.26	3.28918	0.256101	12.8433	9.3792e-38	2.04467e-36	CG30015
FBgn0032123	4233.54	3.85026	0.226685	16.9851	1.05946e-64	2.28142e-63	Oatp30B	X	FBgn0034435	475.323	6.21518	0.484131	12.8378	1.00691e-37	2.19029e-36	fest
FBgn0036877	555.244	7.83877	0.46172	16.9773	1.20858e-64	2.59686e-63	CG9452	X	FBgn0037677	285.013	6.30108	0.491266	12.8262	1.1692e-37	2.53782e-36	CG12951
FBgn0038312	1241.69	3.57342	0.210529	16.9735	1.28966e-64	2.76508e-63	Zip88E	X	FBgn0085317	328.894	4.88923	0.381252	12.8241	1.20144e-37	2.60217e-36	CG34288
FBgn0032187	606.857	6.71349	0.395945	16.9556	1.74975e-64	3.74341e-63	CG4839	X	FBgn0050345	603.208	5.53424	0.4316	12.8226	1.22509e-37	2.64767e-36	CG30345
FBgn0052695	656.476	8.10743	0.478273	16.9515	1.87714e-64	4.00728e-63	CG32695	X	FBgn0033638	11907.6	4.35723	0.339968	12.8166	1.32398e-37	2.85523e-36	CG9005
FBgn0039151	956.26	4.54432	0.268487	16.9256	2.91185e-64	6.20275e-63	CG13607	X	FBgn0062412	714.057	9.0344	0.704939	12.8159	1.33649e-37	2.87604e-36	Ctr1B
FBgn0030745	4236.92	2.84931	0.168441	16.9158	3.44174e-64	7.31573e-63	CG4239	X	FBgn0003089	1264.76	6.02538	0.47017	12.8153	1.34589e-37	2.89005e-36	pip
FBgn0034743	5926.66	-3.6348	0.215533	-16.8642	8.25103e-64	1.75007e-62	RpS16	X	FBgn0032453	2936.48	-3.36343	0.262687	-12.804	1.55792e-37	3.33821e-36	CG6180
FBgn0033367	3627.52	5.83242	0.345948	16.8592	8.97486e-64	1.89952e-62	PPO2	X	FBgn0035665	9930.18	11.9693	0.935334	12.7968	1.70925e-37	3.65467e-36	Jon65Aiii
FBgn0083956	573.919	5.8349	0.346213	16.8535	9.88437e-64	2.08754e-62	CG34120	X	FBgn0034459	825.484	5.15441	0.402874	12.7941	1.76906e-37	3.77449e-36	CG16716
FBgn0001961	13656.3	2.89167	0.171621	16.8492	1.06402e-63	2.24238e-62	Arpc1	X	FBgn0002579	12263.6	-3.66465	0.286534	-12.7896	1.87483e-37	3.99168e-36	RpL36
FBgn0262740	9625.32	2.89549	0.171972	16.837	1.30807e-63	2.75083e-62	Evi5	X	FBgn0005536	5683.04	3.11925	0.24409	12.7791	2.14471e-37	4.55661e-36	Mbs
FBgn0036205	539.656	7.187	0.427126	16.8264	1.56262e-63	3.27917e-62	CG14131	X	FBgn0035091	434.821	4.68555	0.366674	12.7785	2.16172e-37	4.58303e-36	CG3829
FBgn0036727	889.356	8.45073	0.502346	16.8225	1.6683e-63	3.49354e-62	CG7589	X	FBgn0262866	3018.88	3.55915	0.278682	12.7713	2.37043e-37	5.01491e-36	S6kII
FBgn0002565	6427.68	6.73466	0.40091	16.7984	2.50693e-63	5.22754e-62	Lsp2	X	FBgn0038606	949.795	3.75721	0.294606	12.7533	2.98675e-37	6.30551e-36	CG15803
FBgn0000426	3085.38	-2.90111	0.172807	-16.7882	2.97816e-63	6.19709e-62	SmF	X	FBgn0035542	10781.7	3.90413	0.306401	12.7419	3.45908e-37	7.28732e-36	DOR
FBgn0051698	1413.75	10.7998	0.643504	16.7827	3.26447e-63	6.77858e-62	CG31698	X	FBgn0035985	411.576	5.313	0.417148	12.7365	3.70733e-37	7.79394e-36	Cpr67B
FBgn0036213	12250	-2.69809	0.160947	-16.7639	4.48561e-63	9.2947e-62	RpL10Ab	X	FBgn0036746	5008.77	3.18946	0.250424	12.7362	3.71907e-37	7.80227e-36	Crtc
FBgn0250785	3156.89	3.50953	0.20949	16.7528	5.40638e-63	1.11792e-61	vari	X	FBgn0032726	408.942	5.85176	0.459743	12.7283	4.11575e-37	8.61643e-36	CG10621
FBgn0261791	2967.15	-3.13931	0.187573	-16.7365	7.10683e-63	1.46647e-61	SNRPG	X	FBgn0040765	5014.97	3.47443	0.273097	12.7223	4.44396e-37	9.28418e-36	luna
FBgn0002736	4145.75	-3.52819	0.210966	-16.724	8.7679e-63	1.80546e-61	mago	X	FBgn0032166	2570.39	3.42784	0.269497	12.7194	4.61362e-37	9.61858e-36	CG4619
FBgn0035040	935.061	5.86001	0.350917	16.6991	1.32973e-62	2.73244e-61	CG4741	X	FBgn0032945	351.82	6.78005	0.533227	12.7151	4.87233e-37	1.01369e-35	CG8665
FBgn0052698	3243.64	4.51582	0.270471	16.6962	1.39748e-62	2.86571e-61	CG32698	X	FBgn0031258	939.767	4.24592	0.333968	12.7136	4.97063e-37	1.02986e-35	CG4297
FBgn0037671	29242.3	2.60503	0.156044	16.6942	1.44352e-62	2.95398e-61	VhaM8.9	X	FBgn0035829	1974.11	-3.7071	0.291584	-12.7137	4.96607e-37	1.02986e-35	HP4
FBgn0034459	1603.95	5.77594	0.346028	16.6921	1.49537e-62	3.05376e-61	CG16716	X	FBgn0038063	1289.88	3.44008	0.270854	12.7009	5.84779e-37	1.2091e-35	Octbeta2R
FBgn0051151	4862.05	2.73026	0.16359	16.6897	1.55861e-62	3.17635e-61	wge	X	FBgn0263289	7211.36	3.45501	0.272045	12.7002	5.90158e-37	1.21772e-35	scrib
FBgn0025620	611.635	7.84947	0.470481	16.6839	1.71538e-62	3.48865e-61	CG13360	X	FBgn0263929	8668.81	3.27886	0.258197	12.699	5.98588e-37	1.23257e-35	jvl
FBgn0002789	3702.82	6.14604	0.369097	16.6516	2.94778e-62	5.98271e-61	Mp20	X	FBgn0028855	2591.96	5.75453	0.453345	12.6935	6.4269e-37	1.32068e-35	CG15282
FBgn0043002	1034.2	-3.79063	0.228152	-16.6145	5.47218e-62	1.10834e-60	Chrac-14	X	FBgn0023215	10545.6	3.47638	0.273875	12.6933	6.44162e-37	1.32099e-35	Mnt
FBgn0003941	21241.1	-2.87627	0.173196	-16.607	6.20344e-62	1.25388e-60	RpL40	X	FBgn0017579	16131.4	-3.84129	0.302927	-12.6806	7.57835e-37	1.55093e-35	RpL14
FBgn0052103	8403.54	2.99327	0.180465	16.5864	8.73619e-62	1.76222e-60	CG32103	X	FBgn0034647	431.874	5.42256	0.428007	12.6693	8.74621e-37	1.78629e-35	pirk
FBgn0004101	2567.7	3.09585	0.186744	16.5781	1.00431e-61	2.02171e-60	bs	X	FBgn0052354	862.19	-4.06781	0.321195	-12.6646	9.28919e-37	1.89333e-35	CG32354
FBgn0038853	5637.6	2.99537	0.180809	16.5665	1.21702e-61	2.44493e-60	RhoGAP93B	X	FBgn0003731	5574.13	4.12233	0.325528	12.6635	9.41662e-37	1.91541e-35	Egfr
FBgn0033865	442.88	7.35298	0.443862	16.5659	1.229e-61	2.46399e-60	CG6220	X	FBgn0030034	8156.8	3.13209	0.247376	12.6612	9.69538e-37	1.96812e-35	CG10555
FBgn0013688	1649	-5.72059	0.34548	-16.5584	1.3929e-61	2.78693e-60	srRNA	X	FBgn0033403	774.131	4.25258	0.336208	12.6486	1.13836e-36	2.30616e-35	CG13739
FBgn0053182	1849.8	3.01212	0.181936	16.556	1.45004e-61	2.8954e-60	Kdm4B	X	FBgn0003429	4052.46	4.09244	0.323614	12.646	1.17655e-36	2.37871e-35	slo
FBgn0032269	482.181	7.0659	0.427347	16.5343	2.07686e-61	4.13865e-60	w-cup	X	FBgn0052791	1909.59	3.80495	0.301057	12.6386	1.29276e-36	2.60842e-35	DIP-alpha
FBgn0261928	2255.17	3.32842	0.201309	16.5339	2.09152e-61	4.15947e-60	CG42795	X	FBgn0024963	11029.4	3.37278	0.266972	12.6335	1.38063e-36	2.7801e-35	GluClalpha
FBgn0243516	5364.29	3.06995	0.185752	16.5272	2.33824e-61	4.64079e-60	Vrp1	X	FBgn0000100	14711.4	-3.28951	0.260545	-12.6255	1.52736e-36	3.0694e-35	RpLP0
FBgn0051038	3842.69	3.54859	0.21486	16.5158	2.82219e-61	5.59009e-60	CG31038	X	FBgn0261791	2930.01	-3.42063	0.27149	-12.5995	2.12526e-36	4.26241e-35	SNRPG
FBgn0035041	3154.76	4.10815	0.249258	16.4815	4.98085e-61	9.84614e-60	CG13594	X	FBgn0003339	1404.37	3.89491	0.309779	12.5732	2.96536e-36	5.92882e-35	Scr
FBgn0040600	5334.18	5.92426	0.35946	16.481	5.02432e-61	9.91224e-60	CG13631	X	FBgn0037328	7900.67	-3.21485	0.255692	-12.5731	2.96796e-36	5.92882e-35	RpL35A
FBgn0010452	2847.54	-3.07669	0.186779	-16.4724	5.79262e-61	1.14052e-59	trn	X	FBgn0039486	379.068	5.01678	0.399371	12.5617	3.42866e-36	6.83551e-35	caix
FBgn0037207	1467.21	-3.98263	0.241981	-16.4584	7.29766e-61	1.434e-59	Mes2	X	FBgn0041707	3455.94	-3.49249	0.27811	-12.5579	3.59714e-36	7.15717e-35	7B2
FBgn0031258	1357.2	4.48902	0.272941	16.4469	8.83335e-61	1.73232e-59	CG4297	X	FBgn0283479	925.493	7.19217	0.572814	12.5559	3.69117e-36	7.32971e-35	Alp1
FBgn0016715	863.277	7.13448	0.43392	16.4419	9.58379e-61	1.87577e-59	Reg-2	X	FBgn0032151	12360	3.53674	0.281821	12.5496	3.99661e-36	7.92055e-35	nAChRalpha6
FBgn0264443	1105.33	4.44412	0.270586	16.4241	1.28611e-60	2.51224e-59	CG43861	X	FBgn0052351	864.398	8.12644	0.648213	12.5367	4.70302e-36	9.30215e-35	S-Lap2
FBgn0260440	1290.05	-4.8662	0.29634	-16.421	1.35307e-60	2.63783e-59	spdo	X	FBgn0265590	3109.88	4.24779	0.33922	12.5222	5.64191e-36	1.11372e-34	CR44417
FBgn0027491	2000.68	-2.80542	0.170928	-16.4129	1.54623e-60	3.00845e-59	Cdk5alpha	X	FBgn0010423	598.354	6.37544	0.509219	12.52	5.80006e-36	1.14269e-34	TpnC47D
FBgn0262109	71495.6	3.70627	0.226141	16.3892	2.28295e-60	4.43314e-59	CR42862	X	FBgn0022768	2811.36	3.08268	0.246516	12.505	7.01169e-36	1.37869e-34	Pp2C1
FBgn0264787	939.94	5.37386	0.327992	16.3841	2.48391e-60	4.81392e-59	CR44017	X	FBgn0013981	43774.8	-3.26513	0.261319	-12.4948	7.96757e-36	1.56358e-34	His4r
FBgn0053514	549.241	6.01246	0.367187	16.3744	2.9149e-60	5.63814e-59	CG33514	X	FBgn0010409	22091.6	-3.53692	0.283132	-12.4921	8.24228e-36	1.61433e-34	RpL18A
FBgn0052666	3224.61	3.12019	0.190614	16.3692	3.17616e-60	6.13147e-59	Drak	X	FBgn0032269	453.689	8.06758	0.646064	12.4873	8.76082e-36	1.71254e-34	w-cup
FBgn0046302	1859.89	7.11751	0.435768	16.3333	5.72476e-60	1.10299e-58	CG10650	X	FBgn0259716	281.136	7.68363	0.615645	12.4806	9.52521e-36	1.85834e-34	CG42370
FBgn0266629	470.746	6.9974	0.428744	16.3207	7.03199e-60	1.35222e-58	CR45136	X	FBgn0260954	644.539	7.04336	0.564664	12.4735	1.04104e-35	2.0271e-34	CG42586
FBgn0036196	3566.69	3.62438	0.222091	16.3193	7.19071e-60	1.38006e-58	CG11658	X	FBgn0035753	8614.9	-3.28273	0.263218	-12.4715	1.06754e-35	2.07468e-34	RpL18
FBgn0038065	21038.4	2.87726	0.176468	16.3048	9.1289e-60	1.74864e-58	Snx3	X	FBgn0014026	13802.7	-3.22834	0.258894	-12.4697	1.09178e-35	2.11768e-34	RpL7A
FBgn0039735	7121.38	-2.72074	0.166933	-16.2984	1.01259e-59	1.93587e-58	Nph	X	FBgn0264357	7482.61	3.40658	0.273345	12.4626	1.1945e-35	2.31245e-34	SNF4Agamma
FBgn0261608	7924.73	-3.06571	0.188117	-16.2968	1.03949e-59	1.98345e-58	RpL37A	X	FBgn0052103	7085.84	3.02193	0.242492	12.462	1.20316e-35	2.32472e-34	CG32103
FBgn0017579	14467.1	-3.27499	0.201159	-16.2806	1.35581e-59	2.58205e-58	RpL14	X	FBgn0037934	221.307	6.81673	0.54733	12.4545	1.32143e-35	2.54832e-34	CG6830
FBgn0052639	586.005	7.44172	0.457246	16.2751	1.48317e-59	2.81917e-58	CG32639	X	FBgn0030326	3575.6	5.47514	0.439644	12.4536	1.33707e-35	2.57354e-34	CG2444
FBgn0266756	4467.28	2.94038	0.180775	16.2653	1.73879e-59	3.29869e-58	btsz	X	FBgn0083963	3862.24	3.26231	0.262161	12.4439	1.50885e-35	2.89861e-34	Nlg3
FBgn0243512	6534.87	2.85793	0.175891	16.2483	2.29727e-59	4.34986e-58	puc	X	FBgn0040505	11413	3.17383	0.255192	12.437	1.64503e-35	3.15419e-34	Alk
FBgn0266737	595.396	8.11075	0.499555	16.2359	2.80933e-59	5.30925e-58	CR45210	X	FBgn0032684	785.118	6.59425	0.530228	12.4366	1.65326e-35	3.16391e-34	CG10178
FBgn0265487	40361.8	2.57112	0.158408	16.231	3.04405e-59	5.74187e-58	mbl	X	FBgn0038647	453.77	8.10905	0.652405	12.4295	1.80841e-35	3.45423e-34	CG14302
FBgn0051374	826.221	4.22132	0.26008	16.2309	3.05129e-59	5.74455e-58	sals	X	FBgn0266005	555.374	5.94844	0.478596	12.429	1.81997e-35	3.4697e-34	CR44779
FBgn0013325	8087.35	-3.22913	0.19897	-16.2293	3.13247e-59	5.88619e-58	RpL11	X	FBgn0015818	1778.08	-3.25579	0.262086	-12.4226	1.97058e-35	3.74971e-34	Spx
FBgn0030136	7274.86	-3.27075	0.201572	-16.2262	3.28981e-59	6.17011e-58	RpS28b	X	FBgn0261933	1686.13	-3.58266	0.28858	-12.4148	2.17284e-35	4.12675e-34	SmD1
FBgn0031822	2682.26	-3.03607	0.187206	-16.2179	3.77128e-59	7.05973e-58	CG9548	X	FBgn0262127	3572.17	4.78944	0.386219	12.4009	2.58542e-35	4.90106e-34	kibra
FBgn0005626	3613.8	5.26531	0.324694	16.2162	3.87275e-59	7.23597e-58	ple	X	FBgn0027619	10517.3	2.66295	0.214772	12.399	2.64694e-35	5.0082e-34	Adam
FBgn0263346	5317.56	3.4594	0.213869	16.1753	7.53175e-59	1.4046e-57	CG43427	X	FBgn0034128	5163.02	-5.76143	0.464954	-12.3914	2.90936e-35	5.49436e-34	CG4409
FBgn0086710	5463.21	-3.28874	0.203384	-16.1701	8.19305e-59	1.52505e-57	RpL30	X	FBgn0033953	505.39	8.18373	0.660741	12.3857	3.12361e-35	5.88789e-34	CG12861
FBgn0024963	12426.7	3.05491	0.189038	16.1603	9.60558e-59	1.78462e-57	GluClalpha	X	FBgn0051712	8889.02	3.49688	0.282543	12.3765	3.50442e-35	6.5933e-34	CG31712
FBgn0010482	1038.84	5.47024	0.339172	16.1282	1.61604e-58	2.99679e-57	l(2)01289	X	FBgn0264495	12413.4	3.26384	0.263904	12.3675	3.91664e-35	7.35507e-34	gpp
FBgn0010225	4385.1	2.87424	0.178291	16.121	1.81603e-58	3.36135e-57	Gel	X	FBgn0037021	9341.82	4.27777	0.346131	12.3588	4.36544e-35	8.18254e-34	CG11399
FBgn0003377	44365.7	12.0331	0.746516	16.119	1.87501e-58	3.46404e-57	Sgs7	X	FBgn0029657	419.757	6.57721	0.532286	12.3565	4.49028e-35	8.40085e-34	CG12535
FBgn0265356	841.041	6.81721	0.423243	16.1071	2.27572e-58	4.19649e-57	tn	X	FBgn0010109	307.412	-4.91426	0.398367	-12.336	5.79676e-35	1.08249e-33	dpn
FBgn0037448	825.058	6.06429	0.376931	16.0886	3.06669e-58	5.64453e-57	CG15186	X	FBgn0013675	57878.2	-4.13305	0.335394	-12.323	6.81225e-35	1.26976e-33	COX2
FBgn0031479	708.543	-3.70044	0.230102	-16.0817	3.42589e-58	6.29397e-57	Prx6005	X	FBgn0053481	3813.12	-3.21382	0.260973	-12.3148	7.54205e-35	1.40319e-33	dpr7
FBgn0029762	907.611	9.91117	0.616722	16.0707	4.09284e-58	7.50531e-57	NAAT1	X	FBgn0283468	12564.8	3.07513	0.249868	12.3071	8.29977e-35	1.5413e-33	slmb
FBgn0005533	8765.22	-3.50922	0.218434	-16.0654	4.46199e-58	8.1671e-57	RpS17	X	FBgn0038834	6610.07	-3.63212	0.295185	-12.3045	8.56176e-35	1.58701e-33	RpS30
FBgn0033222	636.049	7.97392	0.496363	16.0647	4.50936e-58	8.23855e-57	CG12824	X	FBgn0029157	3383.69	3.05162	0.248041	12.3029	8.74297e-35	1.61761e-33	ssh
FBgn0041604	7514.48	3.61995	0.225346	16.064	4.56326e-58	8.32164e-57	dlp	X	FBgn0015756	11605	-3.41807	0.277971	-12.2965	9.45473e-35	1.74608e-33	RpL9
FBgn0003371	21428.2	2.65358	0.165212	16.0617	4.73276e-58	8.61484e-57	sgg	X	FBgn0004168	1795.59	3.10302	0.252416	12.2932	9.8469e-35	1.81516e-33	5-HT1A
FBgn0029079	2609.33	-3.26422	0.203547	-16.0367	7.07824e-58	1.28605e-56	icln	X	FBgn0031693	455.329	4.67056	0.380107	12.2875	1.05715e-34	1.94515e-33	Cyp4ac1
FBgn0050172	2819.1	-4.17723	0.260688	-16.0238	8.71024e-58	1.57967e-56	CG30172	X	FBgn0010078	15434	-3.54286	0.288847	-12.2655	1.38748e-34	2.54829e-33	RpL23
FBgn0000575	9010.3	-2.6663	0.166634	-16.001	1.25814e-57	2.27756e-56	emc	X	FBgn0013954	11494.7	-2.80082	0.228424	-12.2615	1.45767e-34	2.67231e-33	FK506-bp2
FBgn0283437	1462.83	5.08417	0.317866	15.9947	1.39076e-57	2.51303e-56	PPO1	X	FBgn0035094	732.827	3.45449	0.281933	12.2529	1.62085e-34	2.96604e-33	CG9380
FBgn0036927	7207.07	-3.75583	0.234941	-15.9863	1.59338e-57	2.8739e-56	Gabat	X	FBgn0035612	2227.52	5.25728	0.429236	12.248	1.72158e-34	3.14463e-33	frm
FBgn0031375	1017.92	-3.64807	0.228213	-15.9854	1.61623e-57	2.90979e-56	erm	X	FBgn0035348	1615.45	3.51684	0.287332	12.2396	1.90874e-34	3.48015e-33	CG16758
FBgn0025800	26154.2	2.53638	0.158846	15.9676	2.1505e-57	3.86465e-56	Smox	X	FBgn0003464	6821.46	3.08671	0.252345	12.2321	2.09512e-34	3.81305e-33	sol
FBgn0036368	851.131	4.03054	0.252619	15.955	2.62782e-57	4.71386e-56	CG10738	X	FBgn0283472	9461.3	2.75467	0.225205	12.2318	2.10164e-34	3.81797e-33	S6k
FBgn0052192	752.578	4.65372	0.291813	15.9476	2.95946e-57	5.29915e-56	CG32192	X	FBgn0038046	2592.88	-3.034	0.248073	-12.2303	2.14223e-34	3.88469e-33	CG5641
FBgn0028527	1396.89	5.43619	0.342078	15.8917	7.23628e-57	1.29337e-55	CG18507	X	FBgn0028697	24790.5	-2.94172	0.240754	-12.2187	2.46868e-34	4.46858e-33	RpL15
FBgn0015756	10143	-2.77989	0.175018	-15.8834	8.25174e-57	1.47221e-55	RpL9	X	FBgn0037573	2260.75	-2.95253	0.241687	-12.2163	2.54391e-34	4.59646e-33	eIF4AIII
FBgn0035976	788.74	5.59981	0.35312	15.8581	1.23566e-56	2.20058e-55	PGRP-LC	X	FBgn0034564	1889.36	-3.52056	0.288515	-12.2024	3.01958e-34	5.44611e-33	CG9344
FBgn0031168	343.18	6.27813	0.395939	15.8563	1.27182e-56	2.26092e-55	CG1722	X	FBgn0002525	5097.57	-3.13569	0.257088	-12.1969	3.22694e-34	5.80965e-33	Lam
FBgn0031129	422.527	7.41841	0.468817	15.8237	2.13623e-56	3.79075e-55	CG1324	X	FBgn0028491	891.734	5.30893	0.435492	12.1906	3.48731e-34	6.26715e-33	CG2930
FBgn0264556	447.834	4.61784	0.291991	15.815	2.45154e-56	4.34248e-55	Gr39a	X	FBgn0039644	761.012	3.56832	0.292802	12.1868	3.65551e-34	6.55768e-33	CG11897
FBgn0264895	11627.8	2.78395	0.176046	15.8137	2.50207e-56	4.42405e-55	RapGAP1	X	FBgn0021895	2298.41	-3.02986	0.248909	-12.1725	4.35344e-34	7.79576e-33	ytr
FBgn0011284	15351.3	-2.89256	0.183133	-15.7949	3.37453e-56	5.95604e-55	RpS4	X	FBgn0032120	4229.04	3.92059	0.322835	12.1442	6.1552e-34	1.10026e-32	CG33298
FBgn0262562	1207.92	3.07996	0.195195	15.7788	4.3509e-56	7.66565e-55	CG43102	X	FBgn0051226	400.804	7.67459	0.632242	12.1387	6.58649e-34	1.17525e-32	CG31226
FBgn0031529	2209.51	-2.81008	0.178111	-15.7771	4.47364e-56	7.86788e-55	CG9662	X	FBgn0036008	3508.53	-2.84037	0.234056	-12.1354	6.85678e-34	1.22131e-32	CG3408
FBgn0053523	7130.01	2.37443	0.150618	15.7646	5.45012e-56	9.5682e-55	CG33523	X	FBgn0266625	575.735	4.53297	0.373704	12.1298	7.33966e-34	1.305e-32	CR45132
FBgn0039031	1020.94	7.93089	0.503598	15.7484	7.04069e-56	1.23387e-54	Gbp3	X	FBgn0016650	212.219	7.04341	0.58069	12.1294	7.38055e-34	1.30995e-32	Lgr1
FBgn0037310	331.116	6.40195	0.40661	15.7447	7.47193e-56	1.30713e-54	Tim17b1	X	FBgn0062413	3847.44	3.13532	0.258643	12.1222	8.05807e-34	1.42767e-32	Ctr1A
FBgn0032287	446.385	7.9622	0.506469	15.721	1.08595e-55	1.89638e-54	CG6415	X	FBgn0000036	8143.49	3.20531	0.264542	12.1165	8.63859e-34	1.52783e-32	nAChRalpha1
FBgn0266359	564.835	8.8633	0.564756	15.694	1.66163e-55	2.89657e-54	CR45007	X	FBgn0010213	2940.22	-2.92858	0.24182	-12.1105	9.28815e-34	1.63982e-32	Sod2
FBgn0264489	4043.33	5.7125	0.364025	15.6926	1.69946e-55	2.9573e-54	CG43897	X	FBgn0058470	907.197	-3.82658	0.316034	-12.1081	9.56612e-34	1.68592e-32	CG40470
FBgn0028342	6008.11	-2.63874	0.168204	-15.6877	1.83464e-55	3.18691e-54	ATPsyndelta	X	FBgn0264386	1979.76	2.87695	0.237834	12.0965	1.10238e-33	1.93941e-32	Ca-alpha1T
FBgn0005694	3963.89	3.20854	0.204688	15.6753	2.23238e-55	3.87102e-54	Aef1	X	FBgn0034885	1120.52	4.89422	0.405071	12.0824	1.30861e-33	2.29821e-32	Eglp4
FBgn0086384	2119.06	3.48756	0.222516	15.6733	2.3038e-55	3.98787e-54	Mer	X	FBgn0035761	607.655	-3.54076	0.29334	-12.0705	1.51221e-33	2.65112e-32	RhoGEF4
FBgn0035094	872.555	3.32767	0.212324	15.6726	2.32745e-55	4.02176e-54	CG9380	X	FBgn0010602	6012.89	-2.68807	0.223343	-12.0357	2.30803e-33	4.03925e-32	lwr
FBgn0050456	475.844	4.86989	0.310813	15.6683	2.49323e-55	4.30072e-54	CG30456	X	FBgn0266414	638.808	3.91248	0.325292	12.0276	2.54438e-33	4.44513e-32	CR45054
FBgn0031879	2730.4	2.91039	0.185766	15.667	2.54457e-55	4.38162e-54	uif	X	FBgn0038168	3816.89	3.61386	0.300548	12.0242	2.65045e-33	4.62239e-32	omd
FBgn0263353	23855.2	5.90885	0.377225	15.664	2.66696e-55	4.58438e-54	CG11000	X	FBgn0266354	2242.45	3.38325	0.281506	12.0184	2.84477e-33	4.95266e-32	CG45002
FBgn0259739	860.512	4.12749	0.263507	15.6637	2.67889e-55	4.59689e-54	CG42393	X	FBgn0015803	3004.65	2.63309	0.219095	12.018	2.85709e-33	4.96549e-32	RtGEF
FBgn0016917	9260.41	2.91698	0.186253	15.6614	2.77715e-55	4.75726e-54	Stat92E	X	FBgn0014879	5755.05	-3.44517	0.286886	-12.0089	3.19231e-33	5.53849e-32	Set
FBgn0033951	1118.69	-3.2758	0.209281	-15.6527	3.18659e-55	5.44918e-54	CG10139	X	FBgn0027660	2923.9	3.90803	0.325513	12.0058	3.31378e-33	5.7393e-32	blot
FBgn0028513	374.58	6.77949	0.433138	15.652	3.21738e-55	5.49233e-54	CG9254	X	FBgn0053517	2760.92	3.6288	0.302738	11.9866	4.17667e-33	7.22131e-32	Dop2R
FBgn0010602	6175.95	-2.48574	0.158922	-15.6413	3.80774e-55	6.47775e-54	lwr	X	FBgn0030244	236.858	7.095	0.59273	11.97	5.10067e-33	8.80371e-32	CG2157
FBgn0004584	2672.28	-2.8609	0.182994	-15.6338	4.28315e-55	7.27399e-54	Rrp1	X	FBgn0032633	8525.44	3.0256	0.252935	11.9619	5.62324e-33	9.68898e-32	Lrch
FBgn0044826	13235	3.18827	0.203993	15.6293	4.59741e-55	7.79431e-54	Pak3	X	FBgn0040397	3431.74	3.57304	0.298927	11.9529	6.27091e-33	1.07864e-31	CG3655
FBgn0264606	7145.25	3.73643	0.239099	15.6271	4.75905e-55	8.05453e-54	Fife	X	FBgn0260440	1220.26	-5.32354	0.445709	-11.944	6.97964e-33	1.19849e-31	spdo
FBgn0283468	16292.2	3.11105	0.199198	15.6179	5.50151e-55	9.2952e-54	slmb	X	FBgn0027560	286.77	7.84997	0.657255	11.9436	7.0149e-33	1.20249e-31	Tps1
FBgn0030594	849.43	4.61505	0.295608	15.6121	6.02303e-55	1.0159e-53	CG9509	X	FBgn0261822	32428	3.2686	0.273745	11.9403	7.29454e-33	1.24829e-31	Bsg
FBgn0031453	31377	-2.31993	0.148791	-15.5919	8.26516e-55	1.3917e-53	Bacc	X	FBgn0261873	9034.09	3.0496	0.255457	11.9378	7.51617e-33	1.28402e-31	sdt
FBgn0027560	530.434	8.61097	0.552332	15.5902	8.48513e-55	1.42631e-53	Tps1	X	FBgn0032987	12850.8	-3.75973	0.314983	-11.9363	7.65582e-33	1.30566e-31	RpL21
FBgn0033926	19716.3	3.74089	0.240003	15.5868	8.94392e-55	1.50088e-53	Arc1	X	FBgn0262579	2179.38	3.09786	0.259559	11.9351	7.7679e-33	1.32252e-31	Ect4
FBgn0051183	618.966	5.11845	0.328755	15.5692	1.17874e-54	1.97469e-53	CG31183	X	FBgn0264674	232.14	5.1855	0.434673	11.9297	8.28968e-33	1.40896e-31	CR43959
FBgn0036415	813.991	7.21169	0.463489	15.5596	1.37039e-54	2.29186e-53	CG7768	X	FBgn0000015	2049.78	3.66592	0.30747	11.9229	8.99625e-33	1.52647e-31	Abd-B
FBgn0003091	3230.76	3.02763	0.194622	15.5565	1.43826e-54	2.40132e-53	Pkc53E	X	FBgn0265546	255.466	5.57701	0.467859	11.9203	9.28132e-33	1.57218e-31	CR44396
FBgn0261599	11816.3	-2.94869	0.189709	-15.5432	1.76831e-54	2.94738e-53	RpS29	X	FBgn0036566	12028.4	3.7691	0.316237	11.9186	9.4712e-33	1.60164e-31	ClC-c
FBgn0266101	7117.15	2.57141	0.16549	15.5382	1.91317e-54	3.18346e-53	CG44838	X	FBgn0025878	2061.2	-5.74101	0.481718	-11.9178	9.56073e-33	1.61406e-31	wrapper
FBgn0021760	4710.06	2.51945	0.162205	15.5325	2.09119e-54	3.47383e-53	chb	X	FBgn0004656	36122	2.87722	0.241463	11.9158	9.79199e-33	1.65032e-31	fs(1)h
FBgn0032882	3438.68	2.8301	0.182315	15.5231	2.42012e-54	4.0135e-53	Ns4	X	FBgn0032906	1576.04	-3.68804	0.310014	-11.8964	1.23604e-32	2.0797e-31	RPA2
FBgn0029512	3313.27	-3.49626	0.225275	-15.52	2.54157e-54	4.20785e-53	Aos1	X	FBgn0031016	8161.65	3.1396	0.264125	11.8868	1.38672e-32	2.32932e-31	kek5
FBgn0003378	23443.5	12.7176	0.819573	15.5174	2.64752e-54	4.37593e-53	Sgs8	X	FBgn0015239	3334.86	2.85859	0.240658	11.8783	1.53542e-32	2.57478e-31	Hr78
FBgn0000611	5298.81	-2.40058	0.154844	-15.5033	3.29771e-54	5.44149e-53	exd	X	FBgn0030790	6969.75	2.97773	0.250691	11.878	1.53918e-32	2.57678e-31	CG4768
FBgn0031693	386.956	6.46776	0.417234	15.5015	3.38775e-54	5.58075e-53	Cyp4ac1	X	FBgn0031560	338.235	8.24864	0.694783	11.8723	1.64956e-32	2.75697e-31	CG16713
FBgn0011672	8437.82	3.28693	0.212262	15.4853	4.36161e-54	7.17307e-53	Mvl	X	FBgn0053493	445.433	4.50638	0.379579	11.8721	1.65349e-32	2.75893e-31	CG33493
FBgn0014189	10211.6	-2.21866	0.143308	-15.4818	4.60616e-54	7.56267e-53	Hel25E	X	FBgn0266421	1509.15	-3.53344	0.297667	-11.8704	1.6863e-32	2.809e-31	RPA3
FBgn0029837	463.849	-5.53488	0.357562	-15.4795	4.77283e-54	7.82333e-53	Tsp5D	X	FBgn0034365	929.509	3.10574	0.261709	11.8672	1.7532e-32	2.9156e-31	CG5335
FBgn0032906	1415.61	-3.85399	0.249088	-15.4724	5.33006e-54	8.72224e-53	RPA2	X	FBgn0037698	2779.49	3.48217	0.293611	11.8598	1.91439e-32	3.1784e-31	CG16779
FBgn0038774	924.221	6.70722	0.433507	15.472	5.36168e-54	8.75947e-53	CG5023	X	FBgn0036537	1985.9	-3.03346	0.255945	-11.852	2.10108e-32	3.48258e-31	CG18081
FBgn0034786	1177.92	3.56666	0.230527	15.4718	5.38229e-54	8.77863e-53	CG13531	X	FBgn0265974	6705.51	3.07158	0.259255	11.8477	2.21147e-32	3.65951e-31	ttv
FBgn0015400	6838.65	3.11065	0.201077	15.4699	5.53569e-54	9.01397e-53	kek2	X	FBgn0031681	6685.96	3.48804	0.294423	11.847	2.22977e-32	3.68372e-31	pgant5
FBgn0085478	5384.23	2.94884	0.190804	15.4548	6.99801e-54	1.13764e-52	CG34449	X	FBgn0033699	10052	-2.92261	0.247385	-11.814	3.30314e-32	5.44802e-31	RpS11
FBgn0039359	6459.71	-2.8465	0.184239	-15.45	7.54337e-54	1.22428e-52	RpL27	X	FBgn0040007	15764.4	-3.46771	0.293807	-11.8027	3.78079e-32	6.22557e-31	RpL38
FBgn0038866	429.476	6.52536	0.422472	15.4457	8.06883e-54	1.30741e-52	CG5810	X	FBgn0000137	785.286	-4.36815	0.370233	-11.7984	3.97982e-32	6.54256e-31	ase
FBgn0038292	405.8	5.53203	0.358414	15.4347	9.56194e-54	1.54681e-52	CG3987	X	FBgn0040285	9334.74	2.54531	0.215854	11.7918	4.30272e-32	7.06181e-31	Scamp
FBgn0051004	378.534	5.66681	0.367385	15.4247	1.11647e-53	1.80314e-52	mesh	X	FBgn0003274	11923.4	-3.29659	0.279676	-11.7872	4.54609e-32	7.44905e-31	RpLP2
FBgn0086691	1822.03	3.67823	0.238706	15.409	1.42299e-53	2.29442e-52	UK114	X	FBgn0037149	548.357	-4.74827	0.403133	-11.7784	5.04256e-32	8.24907e-31	CG14561
FBgn0035574	573.934	5.32491	0.345958	15.3918	1.85857e-53	2.99187e-52	RhoGEF64C	X	FBgn0001624	13010.4	2.64089	0.22439	11.7692	5.62827e-32	9.19222e-31	dlg1
FBgn0038647	409.67	7.33696	0.476731	15.3902	1.90576e-53	3.06284e-52	CG14302	X	FBgn0031602	1104.01	3.1361	0.266557	11.7652	5.89745e-32	9.61619e-31	CG15431
FBgn0260941	2759.48	2.74066	0.178152	15.3838	2.10271e-53	3.37389e-52	app	X	FBgn0003448	947.266	-5.16568	0.439274	-11.7596	6.30456e-32	1.02633e-30	sna
FBgn0052026	439.074	5.48661	0.356824	15.3762	2.3636e-53	3.78636e-52	CG32026	X	FBgn0039735	7265.83	-2.89758	0.246642	-11.7481	7.22102e-32	1.17362e-30	Nph
FBgn0266801	6164.69	3.13978	0.204244	15.3727	2.49571e-53	3.99153e-52	CG45263	X	FBgn0034031	533.169	6.20082	0.528118	11.7414	7.82205e-32	1.26925e-30	CG12963
FBgn0043806	3839.07	-4.38867	0.285511	-15.3713	2.55055e-53	4.07264e-52	CG32032	X	FBgn0032139	237.173	4.46317	0.380215	11.7386	8.08524e-32	1.30983e-30	CG13116
FBgn0266687	398.185	4.62467	0.301031	15.3628	2.90942e-53	4.63818e-52	CR45177	X	FBgn0037025	268.914	-4.87299	0.415182	-11.737	8.23553e-32	1.33203e-30	Spc105R
FBgn0034200	540.536	7.48073	0.487006	15.3606	3.00558e-53	4.78376e-52	Gbp2	X	FBgn0029113	2835.62	-3.10746	0.264858	-11.7326	8.67999e-32	1.40166e-30	Uba2
FBgn0038934	878.62	4.77842	0.31109	15.3603	3.02352e-53	4.80458e-52	Gld2	X	FBgn0011204	5229.43	4.4454	0.378909	11.7321	8.7276e-32	1.40708e-30	cue
FBgn0264894	1706.82	4.03178	0.262542	15.3567	3.19287e-53	5.06554e-52	CG44085	X	FBgn0051992	33016	2.77604	0.236641	11.7311	8.83487e-32	1.42209e-30	gw
FBgn0030964	488.141	5.02676	0.327814	15.3342	4.51929e-53	7.15843e-52	Pvf1	X	FBgn0052218	2534.76	3.9465	0.336575	11.7255	9.43763e-32	1.51667e-30	CR32218
FBgn0000709	2857.46	3.07168	0.200467	15.3226	5.40216e-53	8.54319e-52	fliI	X	FBgn0032116	274.354	8.52117	0.727289	11.7164	1.05102e-31	1.68635e-30	Mco1
FBgn0052218	2567.34	3.97072	0.259207	15.3187	5.73532e-53	9.05558e-52	CR32218	X	FBgn0038866	269.376	6.64663	0.567319	11.7159	1.05715e-31	1.69347e-30	CG5810
FBgn0028381	507.159	8.37372	0.546644	15.3184	5.7597e-53	9.07956e-52	Decay	X	FBgn0001189	3493.74	3.54545	0.302735	11.7114	1.11428e-31	1.78214e-30	hfw
FBgn0051184	1404.23	-2.98437	0.194933	-15.3097	6.58415e-53	1.03627e-51	LSm3	X	FBgn0028543	529.237	5.31236	0.454132	11.6978	1.30764e-31	2.08806e-30	NimB2
FBgn0028327	16813.9	2.56038	0.16727	15.3069	6.88012e-53	1.08113e-51	l(1)G0320	X	FBgn0034269	2698.19	3.55877	0.304247	11.697	1.32067e-31	2.10551e-30	CG6406
FBgn0038042	1149.99	-3.90318	0.255257	-15.2911	8.76038e-53	1.37441e-51	Scgbeta	X	FBgn0005593	14924.3	-3.30624	0.282899	-11.687	1.4849e-31	2.36358e-30	RpL7
FBgn0004403	8741.31	-2.71021	0.177295	-15.2864	9.42337e-53	1.47608e-51	RpS14a	X	FBgn0085273	377.169	5.82061	0.49807	11.6863	1.49687e-31	2.37885e-30	CG34244
FBgn0021764	4106.96	2.39337	0.156602	15.2831	9.90891e-53	1.54968e-51	sdk	X	FBgn0039431	8281.28	3.35956	0.287834	11.6719	1.77494e-31	2.81186e-30	plum
FBgn0033541	1180.53	7.5109	0.491947	15.2677	1.25541e-52	1.96027e-51	CG12934	X	FBgn0265598	3831.22	2.66148	0.22807	11.6696	1.82345e-31	2.88415e-30	Bx
FBgn0030417	1453.33	4.49469	0.294406	15.267	1.26906e-52	1.97845e-51	CG15725	X	FBgn0033710	679.694	-4.00184	0.343046	-11.6656	1.90973e-31	3.01586e-30	CG17739
FBgn0032684	1519.36	6.97558	0.456986	15.2643	1.32218e-52	2.05802e-51	CG10178	X	FBgn0014857	4458.1	-3.02439	0.259314	-11.663	1.96905e-31	3.10467e-30	His3.3A
FBgn0030276	14084.4	2.81072	0.184606	15.2255	2.39455e-52	3.72134e-51	Dlic	X	FBgn0043806	4223.04	-5.28925	0.4536	-11.6606	2.02571e-31	3.18898e-30	CG32032
FBgn0027570	916.328	5.07686	0.333582	15.2193	2.63504e-52	4.08866e-51	Nep2	X	FBgn0003941	24753.9	-3.09322	0.265285	-11.66	2.0409e-31	3.20786e-30	RpL40
FBgn0030836	4877.51	13.5751	0.892966	15.2023	3.41411e-52	5.28919e-51	CG8664	X	FBgn0013733	13150.9	2.86663	0.246015	11.6523	2.23444e-31	3.50656e-30	shot
FBgn0036926	5824.49	-2.77439	0.182659	-15.1889	4.18739e-52	6.47702e-51	CG7646	X	FBgn0035538	5510.92	3.39912	0.291834	11.6474	2.36496e-31	3.70559e-30	DopEcR
FBgn0004108	6799.93	-3.7101	0.244266	-15.1888	4.19699e-52	6.48173e-51	Nrt	X	FBgn0039713	15263.1	-3.30664	0.283974	-11.6441	2.45773e-31	3.84495e-30	RpS8
FBgn0020304	5947.41	2.87634	0.189382	15.188	4.24642e-52	6.54783e-51	drongo	X	FBgn0003884	68006.6	-2.8741	0.246881	-11.6416	2.53104e-31	3.95346e-30	alphaTub84B
FBgn0035409	557.452	5.3582	0.352942	15.1815	4.68829e-52	7.21793e-51	CG14963	X	FBgn0029512	3334.84	-3.06755	0.263519	-11.6407	2.558e-31	3.98937e-30	Aos1
FBgn0023178	630.694	-5.53497	0.364905	-15.1683	5.73835e-52	8.82081e-51	Pdf	X	FBgn0263111	6341.22	2.94048	0.25279	11.6321	2.83063e-31	4.4077e-30	cac
FBgn0034657	995.171	-4.24637	0.279955	-15.168	5.75748e-52	8.83647e-51	LBR	X	FBgn0261597	11405.8	-3.19539	0.274941	-11.6221	3.18152e-31	4.9464e-30	RpS26
FBgn0050029	2148.38	11.9887	0.790666	15.1627	6.24085e-52	9.56349e-51	CR30029	X	FBgn0004403	10898.4	-3.18323	0.274452	-11.5985	4.19415e-31	6.51068e-30	RpS14a
FBgn0030086	3768.53	-2.44312	0.161261	-15.1501	7.56427e-52	1.15557e-50	CG7033	X	FBgn0025800	20540	2.612	0.225229	11.5971	4.26368e-31	6.60837e-30	Smox
FBgn0030260	2116.16	-4.15266	0.274248	-15.142	8.55991e-52	1.30565e-50	CG1537	X	FBgn0085387	2418.69	3.22106	0.277786	11.5955	4.34487e-31	6.72382e-30	shakB
FBgn0037065	1300.15	6.26221	0.413701	15.1371	9.22505e-52	1.40494e-50	CG12974	X	FBgn0031980	8706.46	-3.20486	0.276405	-11.5948	4.37931e-31	6.76668e-30	RpL36A
FBgn0028537	688.32	8.02221	0.530098	15.1334	9.74501e-52	1.48184e-50	CG31775	X	FBgn0050456	373.059	4.34836	0.375066	11.5936	4.44181e-31	6.85268e-30	CG30456
FBgn0264907	4481.55	3.55283	0.235009	15.1178	1.23518e-51	1.87535e-50	CG44098	X	FBgn0037766	2351.03	3.70395	0.319594	11.5896	4.65556e-31	7.17143e-30	Teh1
FBgn0039528	7960.11	3.61937	0.239426	15.1169	1.25368e-51	1.90052e-50	dsd	X	FBgn0026375	11542.5	2.79338	0.241155	11.5833	5.00735e-31	7.70148e-30	RhoGAPp190
FBgn0034435	644.911	6.83139	0.452352	15.102	1.57205e-51	2.3795e-50	fest	X	FBgn0087021	672.804	-3.63	0.313415	-11.5821	5.07971e-31	7.80082e-30	Spc25
FBgn0039431	6482.58	2.49507	0.165262	15.0977	1.6764e-51	2.53357e-50	plum	X	FBgn0033405	1125.28	4.04288	0.349349	11.5726	5.67271e-31	8.69815e-30	CG13954
FBgn0265082	6102.87	2.65199	0.175691	15.0946	1.7569e-51	2.65118e-50	Cdep	X	FBgn0025456	5119.08	3.9928	0.34506	11.5713	5.7608e-31	8.81974e-30	CREG
FBgn0052280	7199.86	3.84534	0.254848	15.0888	1.91949e-51	2.89211e-50	CG32280	X	FBgn0024362	10258.2	3.75146	0.32427	11.569	5.91958e-31	9.04902e-30	CG11412
FBgn0040759	415	6.87846	0.45595	15.086	2.00235e-51	3.01236e-50	CG13177	X	FBgn0030330	4541.04	2.60091	0.224992	11.56	6.56911e-31	1.00266e-29	Tango10
FBgn0052082	784.309	4.90818	0.325763	15.0667	2.68061e-51	4.02662e-50	IRSp53	X	FBgn0026148	670.049	-3.7367	0.323254	-11.5596	6.59824e-31	1.00558e-29	CG12253
FBgn0265194	1482.56	2.90694	0.192945	15.0662	2.70271e-51	4.05366e-50	Trpm	X	FBgn0033404	671.478	6.32667	0.547451	11.5566	6.83752e-31	1.04047e-29	Or45a
FBgn0262515	43102	3.65555	0.242815	15.0549	3.20576e-51	4.80086e-50	VhaAC45	X	FBgn0028513	416.416	6.33553	0.549344	11.5329	9.00553e-31	1.3683e-29	CG9254
FBgn0086472	24857.8	-2.41985	0.160745	-15.0539	3.25317e-51	4.8645e-50	RpS25	X	FBgn0037166	1303.56	-3.47124	0.301067	-11.5298	9.3366e-31	1.41645e-29	CG11426
FBgn0032285	799.008	7.27988	0.483665	15.0515	3.37512e-51	5.03923e-50	CG17108	X	FBgn0085194	197.549	6.08305	0.5277	11.5275	9.59088e-31	1.45283e-29	CG34165
FBgn0085442	10128.2	3.39809	0.225789	15.0498	3.4617e-51	5.16071e-50	NKAIN	X	FBgn0264493	13536.9	2.96323	0.257225	11.52	1.04615e-30	1.58231e-29	rdx
FBgn0036106	629.546	8.9642	0.595677	15.0488	3.51757e-51	5.23609e-50	CG6409	X	FBgn0020910	18675.1	-2.65578	0.230623	-11.5157	1.09994e-30	1.66118e-29	RpL3
FBgn0261552	32377.1	4.46288	0.296566	15.0485	3.53193e-51	5.24956e-50	ps	X	FBgn0261608	9353.94	-3.61646	0.314171	-11.5111	1.15943e-30	1.74838e-29	RpL37A
FBgn0040153	17722.1	4.66992	0.310397	15.045	3.72198e-51	5.52374e-50	l(1)G0469	X	FBgn0041210	3615.13	3.17139	0.275681	11.5039	1.26126e-30	1.89908e-29	HDAC4
FBgn0010762	7009	2.49475	0.165823	15.0446	3.74562e-51	5.55048e-50	simj	X	FBgn0264901	246.546	5.1039	0.444225	11.4894	1.49082e-30	2.24137e-29	CR44092
FBgn0051102	391.499	7.41194	0.492948	15.0359	4.26955e-51	6.3174e-50	CG31102	X	FBgn0038492	408.995	6.75297	0.587872	11.4871	1.53083e-30	2.29464e-29	Mur89F
FBgn0039332	3203.11	-5.22314	0.347898	-15.0134	5.99887e-51	8.86291e-50	alrm	X	FBgn0267655	408.596	4.96266	0.432015	11.4872	1.52928e-30	2.29464e-29	CR45993
FBgn0051324	23576.7	5.44199	0.362711	15.0036	6.9501e-51	1.0253e-49	CG31324	X	FBgn0086904	8428.34	-2.78261	0.242469	-11.4762	1.73845e-30	2.59809e-29	Nacalpha
FBgn0036454	4642.67	2.85501	0.190313	15.0017	7.16141e-51	1.05489e-49	CG17839	X	FBgn0036415	601.546	6.60244	0.575335	11.4758	1.74511e-30	2.60416e-29	CG7768
FBgn0038646	499.703	8.12692	0.542571	14.9785	1.01419e-50	1.4917e-49	CG7715	X	FBgn0032588	215.501	6.4459	0.56205	11.4686	1.89787e-30	2.82791e-29	CG5968
FBgn0036935	7962.81	3.50121	0.233819	14.974	1.08601e-50	1.59497e-49	CG14186	X	FBgn0263995	13850	2.92463	0.255068	11.4661	1.95322e-30	2.90607e-29	cpo
FBgn0035449	4004.54	3.61874	0.241701	14.972	1.11922e-50	1.6413e-49	CG14971	X	FBgn0015602	2784.81	-2.69249	0.234901	-11.4622	2.04203e-30	3.0337e-29	BEAF-32
FBgn0004107	1003.24	-3.19007	0.213178	-14.9644	1.25517e-50	1.83794e-49	Cdk2	X	FBgn0025716	3258.33	-3.1325	0.273442	-11.4558	2.19889e-30	3.26191e-29	Bap55
FBgn0029067	4865.88	2.69453	0.180066	14.9641	1.26011e-50	1.84245e-49	Dd	X	FBgn0263220	2635.78	2.88002	0.251433	11.4544	2.2345e-30	3.30983e-29	Hk
FBgn0267378	7399.52	2.41588	0.161705	14.94	1.80891e-50	2.64095e-49	sau	X	FBgn0263029	3099.54	-3.03285	0.265302	-11.4317	2.9043e-30	4.29562e-29	CG43324
FBgn0039099	62183.4	5.26374	0.352398	14.9369	1.89575e-50	2.76365e-49	GILT2	X	FBgn0039154	337.466	4.70048	0.411279	11.429	2.99698e-30	4.42618e-29	Npc2f
FBgn0000046	4139.19	3.92635	0.262964	14.9311	2.06765e-50	3.00982e-49	Act87E	X	FBgn0033093	1008.27	4.6279	0.405181	11.4218	3.25456e-30	4.79952e-29	CG3270
FBgn0260722	7483.12	2.67379	0.179429	14.9016	3.21683e-50	4.67576e-49	CR42549	X	FBgn0085442	5591.62	2.68393	0.235007	11.4206	3.29858e-30	4.8573e-29	NKAIN
FBgn0058469	10358.4	-2.84801	0.191188	-14.8964	3.47825e-50	5.04832e-49	CR40469	X	FBgn0001981	684.323	-3.75122	0.328505	-11.4191	3.35768e-30	4.93708e-29	esg
FBgn0259171	6656.77	3.19354	0.21454	14.8856	4.09097e-50	5.92891e-49	Pde9	X	FBgn0032026	2136.97	3.57998	0.313585	11.4163	3.46645e-30	5.08954e-29	CG7627
FBgn0032170	2293.88	2.6428	0.177573	14.8829	4.25712e-50	6.16067e-49	CG4658	X	FBgn0086782	843.547	4.16912	0.365327	11.412	3.64161e-30	5.33889e-29	amn
FBgn0260439	29119.1	2.2222	0.149336	14.8805	4.40913e-50	6.37133e-49	Pp2A-29B	X	FBgn0039757	22493.6	-2.95997	0.259467	-11.4079	3.81946e-30	5.59146e-29	RpS7
FBgn0031698	8718.6	2.7532	0.185087	14.8752	4.77509e-50	6.89007e-49	Ncoa6	X	FBgn0011705	2640.05	-4.21527	0.369563	-11.4061	3.89936e-30	5.70011e-29	rost
FBgn0041194	491.231	7.58092	0.50967	14.8742	4.85009e-50	6.98809e-49	Prat2	X	FBgn0026439	2168.83	-4.80228	0.421209	-11.4012	4.12583e-30	6.02239e-29	Eaat1
FBgn0010078	12769.8	-2.83324	0.190556	-14.8683	5.29588e-50	7.61929e-49	RpL23	X	FBgn0032076	534.19	4.17373	0.366141	11.3992	4.21763e-30	6.14744e-29	CG9510
FBgn0051855	1563.99	-2.84801	0.191586	-14.8654	5.52569e-50	7.93836e-49	CG31855	X	FBgn0041194	252.894	7.64658	0.671197	11.3924	4.56019e-30	6.6371e-29	Prat2
FBgn0002573	384.649	7.00119	0.471354	14.8534	6.6156e-50	9.49036e-49	sens	X	FBgn0037669	588.507	-3.41768	0.300173	-11.3857	4.9271e-30	7.16071e-29	Ibf2
FBgn0032518	8872.18	-2.81375	0.189523	-14.8464	7.33572e-50	1.05082e-48	RpL24	X	FBgn0031322	1105.75	3.66906	0.32236	11.3819	5.1492e-30	7.47267e-29	CG5001
FBgn0031468	371.354	6.70083	0.45148	14.8419	7.84858e-50	1.12265e-48	CG2975	X	FBgn0013334	31557	2.89728	0.254699	11.3753	5.55189e-30	8.04543e-29	Sap47
FBgn0013672	54147.3	-3.04619	0.205248	-14.8416	7.89075e-50	1.12705e-48	ATP6	X	FBgn0003607	7804.65	-2.74715	0.241664	-11.3676	6.06294e-30	8.77333e-29	Su(var)205
FBgn0265416	738.792	3.61772	0.243763	14.8411	7.94076e-50	1.13256e-48	Neto	X	FBgn0035312	269.095	4.93824	0.434513	11.365	6.24691e-30	9.02651e-29	CG15820
FBgn0032987	11094.9	-3.28612	0.221488	-14.8365	8.50241e-50	1.21092e-48	RpL21	X	FBgn0033528	1604.82	-3.38166	0.297601	-11.363	6.38777e-30	9.21678e-29	trsn
FBgn0023215	12461.9	3.29482	0.222156	14.8311	9.21489e-50	1.3105e-48	Mnt	X	FBgn0028523	1284.7	-3.62282	0.318937	-11.359	6.68697e-30	9.63462e-29	CG5888
FBgn0261545	8714.67	3.00577	0.202697	14.8289	9.53394e-50	1.35393e-48	CG42663	X	FBgn0264427	276.901	4.78659	0.421396	11.3589	6.69984e-30	9.63931e-29	CG43845
FBgn0024733	18160.9	-2.34087	0.157973	-14.8182	1.1181e-49	1.58555e-48	RpL10	X	FBgn0004404	2945.42	-3.33596	0.293757	-11.3562	6.90951e-30	9.92673e-29	RpS14b
FBgn0029821	475.63	6.48797	0.43796	14.8141	1.188e-49	1.68226e-48	CG4020	X	FBgn0033868	472.862	9.89197	0.871863	11.3458	7.78326e-30	1.1166e-28	S-Lap7
FBgn0265523	16775.9	2.82829	0.19101	14.807	1.3193e-49	1.86552e-48	Smr	X	FBgn0036454	3521.31	2.72558	0.24045	11.3353	8.76881e-30	1.25619e-28	CG17839
FBgn0053481	4296.01	-4.26846	0.28842	-14.7994	1.47689e-49	2.08537e-48	dpr7	X	FBgn0263930	10242.2	3.45194	0.304703	11.3289	9.44098e-30	1.35056e-28	dally
FBgn0265974	7085.78	2.80752	0.189774	14.794	1.60246e-49	2.25945e-48	ttv	X	FBgn0053963	1239.38	4.27487	0.377441	11.3259	9.76445e-30	1.39484e-28	CR33963
FBgn0263911	5359.71	-2.74877	0.186015	-14.7772	2.05663e-49	2.89157e-48	COX8	X	FBgn0000046	3428.24	4.06741	0.359259	11.3217	1.02514e-29	1.46231e-28	Act87E
FBgn0029662	529.569	4.60418	0.311757	14.7685	2.3391e-49	3.28404e-48	CG12206	X	FBgn0040609	1127.3	4.3859	0.387515	11.318	1.06861e-29	1.52216e-28	CG3348
FBgn0267798	484.811	5.17568	0.350589	14.7628	2.5439e-49	3.56651e-48	CR46123	X	FBgn0017545	34448	-2.78975	0.246622	-11.3118	1.14651e-29	1.63081e-28	RpS3A
FBgn0036419	304.925	6.22446	0.42177	14.7579	2.7352e-49	3.82928e-48	CG13482	X	FBgn0027556	4334.53	5.58163	0.493503	11.3102	1.16783e-29	1.65879e-28	CG4928
FBgn0051100	570.409	6.89361	0.467226	14.7543	2.88458e-49	4.03269e-48	CG31100	X	FBgn0031289	226.619	5.9807	0.52919	11.3016	1.28817e-29	1.82713e-28	CG13950
FBgn0035348	2167	3.99409	0.270854	14.7463	3.25122e-49	4.53885e-48	CG16758	X	FBgn0029768	1248.53	2.90136	0.256745	11.3005	1.30428e-29	1.84736e-28	SPR
FBgn0010408	3678.53	-2.53175	0.171947	-14.724	4.5186e-49	6.29927e-48	RpS9	X	FBgn0002590	17959.3	-3.20305	0.283854	-11.2842	1.57141e-29	2.22258e-28	RpS5a
FBgn0028429	4230.13	2.23305	0.151686	14.7215	4.691e-49	6.5304e-48	I-2	X	FBgn0040837	453.653	4.96898	0.440567	11.2786	1.67363e-29	2.36383e-28	CG8620
FBgn0063127	10533.2	-4.84576	0.330105	-14.6794	8.73208e-49	1.21389e-47	pncr002:3R	X	FBgn0033912	8757.34	-3.29245	0.29195	-11.2774	1.69626e-29	2.39241e-28	RpS23
FBgn0033863	685.686	4.94813	0.337151	14.6763	9.14224e-49	1.26913e-47	CG13337	X	FBgn0029662	584.212	4.14118	0.367509	11.2683	1.88268e-29	2.65162e-28	CG12206
FBgn0035398	1673.21	6.73732	0.459369	14.6665	1.0572e-48	1.46556e-47	Cht7	X	FBgn0030017	2201.74	3.15482	0.280002	11.2671	1.90684e-29	2.68187e-28	CG2278
FBgn0030114	17683.8	3.94658	0.269175	14.6618	1.13308e-48	1.56854e-47	CG17754	X	FBgn0015568	244.038	5.87318	0.52141	11.264	1.97486e-29	2.77366e-28	alpha-Est1
FBgn0035228	12183	2.85564	0.194902	14.6516	1.31518e-48	1.81808e-47	CG12091	X	FBgn0260746	856.228	-3.82288	0.339672	-11.2546	2.19748e-29	3.08201e-28	Ect3
FBgn0033593	572.632	9.26306	0.632291	14.65	1.34733e-48	1.85992e-47	Listericin	X	FBgn0003870	2728.13	2.96636	0.263596	11.2534	2.22789e-29	3.12028e-28	ttk
FBgn0027111	11646.6	-3.09726	0.211508	-14.6437	1.47742e-48	2.03666e-47	miple1	X	FBgn0031129	296.564	8.25912	0.734222	11.2488	2.34752e-29	3.28326e-28	CG1324
FBgn0030616	13695.5	-2.7201	0.185848	-14.6362	1.65143e-48	2.27336e-47	RpL37a	X	FBgn0262993	199.874	5.50721	0.489601	11.2484	2.35921e-29	3.29437e-28	CR43301
FBgn0284243	63137.1	-2.05411	0.140527	-14.6172	2.18253e-48	3.0003e-47	betaTub56D	X	FBgn0263132	1273.97	3.09592	0.27533	11.2444	2.4677e-29	3.43696e-28	Cht6
FBgn0263077	1114	3.32665	0.227996	14.5909	3.2113e-48	4.40841e-47	CG43340	X	FBgn0036996	561.692	9.26962	0.8244	11.2441	2.47671e-29	3.44472e-28	mag
FBgn0003942	10706.4	-2.86202	0.196229	-14.5851	3.49486e-48	4.79101e-47	RpS27A	X	FBgn0052284	502.882	7.67928	0.683033	11.2429	2.50959e-29	3.48563e-28	CG32284
FBgn0033607	3485.18	2.71986	0.186605	14.5755	4.02379e-48	5.50847e-47	CG9062	X	FBgn0030697	277.283	8.8071	0.783837	11.2359	2.71763e-29	3.76935e-28	CG8565
FBgn0030017	2730.37	3.05413	0.209736	14.5618	4.91651e-48	6.72127e-47	CG2278	X	FBgn0264787	325.974	4.5978	0.409681	11.2229	3.14803e-29	4.36028e-28	CR44017
FBgn0032006	834.457	3.59897	0.247161	14.5612	4.95718e-48	6.76751e-47	Pvr	X	FBgn0033524	436.411	4.76149	0.424733	11.2106	3.61926e-29	5.00606e-28	Cyp49a1
FBgn0052791	2072.14	3.4158	0.234928	14.5398	6.77864e-48	9.24139e-47	DIP-alpha	X	FBgn0013269	3928.13	-2.42784	0.216692	-11.2041	3.89253e-29	5.37663e-28	FK506-bp1
FBgn0086686	10120.2	2.28099	0.156892	14.5386	6.89971e-48	9.39348e-47	l(3)L1231	X	FBgn0004867	28312.7	-3.51748	0.314195	-11.1952	4.30434e-29	5.93727e-28	RpS2
FBgn0036940	431.091	7.73044	0.532116	14.5277	8.08321e-48	1.09896e-46	obst-J	X	FBgn0022338	1474.48	-3.31502	0.296232	-11.1906	4.53252e-29	6.24342e-28	dnk
FBgn0013272	6308.58	3.00024	0.206535	14.5265	8.22682e-48	1.11695e-46	Gp150	X	FBgn0086358	990.593	3.60361	0.322218	11.1838	4.89549e-29	6.73415e-28	Tab2
FBgn0038453	4368.55	-3.21622	0.221471	-14.5221	8.77736e-48	1.19006e-46	CG10326	X	FBgn0029897	9998.27	-3.22875	0.288779	-11.1807	5.06899e-29	6.96327e-28	RpL17
FBgn0264574	7835.99	2.8795	0.198387	14.5146	9.7988e-48	1.32673e-46	Glut1	X	FBgn0032444	6280.98	-2.52314	0.225727	-11.1779	5.23425e-29	7.18045e-28	CG5525
FBgn0024184	2049.92	3.80958	0.262527	14.5112	1.02946e-47	1.39195e-46	unc-4	X	FBgn0033865	203.762	5.24922	0.469873	11.1716	5.61856e-29	7.69713e-28	CG6220
FBgn0025186	9614.28	3.09152	0.213115	14.5063	1.10502e-47	1.49208e-46	ari-2	X	FBgn0011305	5531	-3.00699	0.26918	-11.1709	5.66014e-29	7.7435e-28	Rsf1
FBgn0029795	315.931	5.99644	0.413701	14.4946	1.31046e-47	1.76707e-46	CG15773	X	FBgn0027844	3277.84	3.52176	0.315364	11.1673	5.8973e-29	8.05696e-28	CAH1
FBgn0002723	4995.95	3.88087	0.267781	14.4927	1.34709e-47	1.81399e-46	Met	X	FBgn0262636	1125.39	-3.45624	0.309608	-11.1633	6.16652e-29	8.41331e-28	dati
FBgn0023170	8627.35	-2.91609	0.201281	-14.4876	1.45038e-47	1.95041e-46	RpL39	X	FBgn0021776	1662.67	-5.00898	0.449132	-11.1526	6.95575e-29	9.47722e-28	mira
FBgn0033133	1324.01	4.43192	0.306066	14.4803	1.61436e-47	2.16799e-46	Tsp42Ek	X	FBgn0053340	302.538	8.67966	0.778406	11.1505	7.11697e-29	9.68371e-28	CG33340
FBgn0002593	19487	-2.50776	0.17323	-14.4764	1.70721e-47	2.28957e-46	RpLP1	X	FBgn0260653	3582.19	3.27063	0.293365	11.1487	7.26794e-29	9.87573e-28	serp
FBgn0014026	12362.1	-2.77935	0.192094	-14.4687	1.91053e-47	2.55877e-46	RpL7A	X	FBgn0026190	325.986	5.02092	0.450497	11.1453	7.54929e-29	1.02441e-27	PH4alphaMP
FBgn0037700	1237.04	-2.98969	0.206648	-14.4675	1.94302e-47	2.59875e-46	CG8149	X	FBgn0064225	17007.1	-2.81425	0.252807	-11.132	8.76406e-29	1.18765e-27	RpL5
FBgn0262601	2428.1	-3.40112	0.235257	-14.457	2.26319e-47	3.02289e-46	SmB	X	FBgn0266801	6068.41	3.46414	0.311213	11.1311	8.85422e-29	1.19825e-27	CG45263
FBgn0030662	1925.11	3.00952	0.208441	14.4382	2.97422e-47	3.96723e-46	CG9220	X	FBgn0052690	260.925	6.53822	0.587424	11.1303	8.93004e-29	1.20688e-27	CR32690
FBgn0039069	445.212	4.81992	0.33391	14.4348	3.12601e-47	4.16408e-46	CG6763	X	FBgn0030357	1301.19	3.78135	0.339836	11.127	9.26951e-29	1.25107e-27	Sclp
FBgn0250819	864.906	4.09515	0.283838	14.4278	3.4604e-47	4.60331e-46	CG33521	X	FBgn0261599	13937.3	-3.30221	0.296838	-11.1246	9.52045e-29	1.28321e-27	RpS29
FBgn0261811	10543.2	2.42635	0.168238	14.4222	3.75429e-47	4.98755e-46	pico	X	FBgn0038223	1658.5	2.95272	0.265499	11.1214	9.87292e-29	1.32893e-27	Afti
FBgn0003607	7999.23	-2.9603	0.205449	-14.4089	4.54876e-47	6.03489e-46	Su(var)205	X	FBgn0034897	2350.35	3.43383	0.308818	11.1193	1.01093e-28	1.35893e-27	Sesn
FBgn0031219	22390.9	12.3531	0.857551	14.4051	4.80657e-47	6.36838e-46	CG13694	X	FBgn0260744	8350.7	3.02959	0.2725	11.1177	1.02834e-28	1.38048e-27	Tango9
FBgn0025712	4041.19	-3.08728	0.214386	-14.4006	5.13103e-47	6.78917e-46	CG13920	X	FBgn0261561	315.018	4.48336	0.403811	11.1026	1.21826e-28	1.63325e-27	CG42675
FBgn0028534	1494.29	11.0906	0.771	14.3847	6.45739e-47	8.53273e-46	CG7916	X	FBgn0034776	233.495	6.4225	0.578871	11.0949	1.3286e-28	1.77879e-27	CG13527
FBgn0039714	1469.2	2.61713	0.182023	14.3781	7.10533e-47	9.37638e-46	Zip99C	X	FBgn0086384	2448.02	3.95525	0.356625	11.0908	1.39063e-28	1.85937e-27	Mer
FBgn0024289	328.68	7.62208	0.530248	14.3746	7.47446e-47	9.85034e-46	Sodh-1	X	FBgn0264857	450.018	4.3138	0.389269	11.0818	1.53758e-28	2.05311e-27	iab-8
FBgn0000037	3394.75	2.75611	0.191816	14.3685	8.15371e-47	1.07312e-45	mAChR-A	X	FBgn0052137	1349.65	4.07152	0.367417	11.0815	1.5433e-28	2.05801e-27	CG32137
FBgn0031100	2038.62	3.60368	0.250979	14.3585	9.42757e-47	1.23912e-45	CG1504	X	FBgn0010408	4583.25	-3.24962	0.293421	-11.0749	1.65985e-28	2.21049e-27	RpS9
FBgn0037750	418.278	6.97781	0.486458	14.3441	1.15958e-46	1.52208e-45	Whamy	X	FBgn0036213	13881.3	-3.17379	0.286643	-11.0723	1.71026e-28	2.2746e-27	RpL10Ab
FBgn0003388	549.687	5.84323	0.407395	14.3429	1.18014e-46	1.54702e-45	shd	X	FBgn0034606	2655.51	3.93036	0.35505	11.0699	1.75668e-28	2.33324e-27	ASPP
FBgn0030330	4371.41	2.19201	0.152922	14.3341	1.3388e-46	1.75267e-45	Tango10	X	FBgn0037065	1041.4	4.78112	0.432034	11.0665	1.823e-28	2.41813e-27	CG12974
FBgn0032726	549.497	6.28117	0.438759	14.3157	1.74491e-46	2.28131e-45	CG10621	X	FBgn0036825	8854.57	-3.18211	0.287732	-11.0593	1.97719e-28	2.61919e-27	RpL26
FBgn0016978	5442.88	2.27283	0.158797	14.3128	1.82084e-46	2.37743e-45	snRNP-U1-70K	X	FBgn0267033	39822.3	2.86814	0.259889	11.036	2.5614e-28	3.38862e-27	mamo
FBgn0260954	623.73	7.48574	0.523255	14.3061	2.0043e-46	2.61353e-45	CG42586	X	FBgn0038453	4041.13	-3.08305	0.279447	-11.0327	2.65742e-28	3.51101e-27	CG10326
FBgn0030969	943.996	-3.10588	0.217127	-14.3045	2.05193e-46	2.67211e-45	Usp39	X	FBgn0265419	309.212	5.04965	0.458223	11.0201	3.05768e-28	4.03452e-27	CR44331
FBgn0034049	2372.81	2.67693	0.187216	14.2986	2.23286e-46	2.90389e-45	bdg	X	FBgn0030616	16592	-3.13395	0.284492	-11.016	3.20065e-28	4.21762e-27	RpL37a
FBgn0037573	2317.26	-2.94013	0.205676	-14.2949	2.35296e-46	3.05606e-45	eIF4AIII	X	FBgn0000557	15052.2	-3.11732	0.283118	-11.0107	3.39488e-28	4.4677e-27	Ef1alpha100E
FBgn0035176	374.306	6.01303	0.420734	14.2918	2.46232e-46	3.19391e-45	CG13905	X	FBgn0032122	210.472	6.36448	0.578058	11.0101	3.41604e-28	4.48965e-27	CG31883
FBgn0030429	389.349	8.53903	0.598224	14.274	3.17999e-46	4.11941e-45	CG4661	X	FBgn0052683	1059.05	2.94822	0.267907	11.0046	3.63e-28	4.76461e-27	CG32683
FBgn0041092	7150.79	2.88	0.202139	14.2476	4.63897e-46	6.00152e-45	tai	X	FBgn0053307	292.889	5.06954	0.460932	10.9985	3.88667e-28	5.09484e-27	CG33307
FBgn0034138	14562.3	-2.05788	0.144712	-14.2206	6.82965e-46	8.82409e-45	RpS15	X	FBgn0260658	3553.82	3.45	0.313797	10.9944	4.06732e-28	5.32469e-27	CG42541
FBgn0262475	1326.65	4.34685	0.305687	14.2199	6.89197e-46	8.89298e-45	bru2	X	FBgn0250867	3218.08	2.97711	0.270984	10.9863	4.44833e-28	5.81589e-27	CG42238
FBgn0034269	2388.45	3.21115	0.225973	14.2104	7.90197e-46	1.01829e-44	CG6406	X	FBgn0030429	224.125	6.48134	0.59018	10.982	4.66591e-28	6.09241e-27	CG4661
FBgn0020910	16524.9	-2.32018	0.163308	-14.2074	8.24233e-46	1.06077e-44	RpL3	X	FBgn0004244	13439	3.1863	0.290589	10.965	5.6318e-28	7.34405e-27	Rdl
FBgn0062413	3078.75	2.51828	0.177412	14.1946	9.89823e-46	1.27223e-44	Ctr1A	X	FBgn0038366	515.323	5.2995	0.48377	10.9546	6.31597e-28	8.22553e-27	CG4576
FBgn0004404	2544.03	-2.98629	0.210405	-14.1931	1.01143e-45	1.29831e-44	RpS14b	X	FBgn0053202	2646.99	2.99823	0.274138	10.937	7.67326e-28	9.98022e-27	dpr11
FBgn0264922	21453.7	-2.96889	0.209263	-14.1873	1.09758e-45	1.40706e-44	smt3	X	FBgn0029658	170.584	7.58475	0.693506	10.9368	7.68528e-28	9.98291e-27	CG14269
FBgn0031816	3432.88	3.00084	0.211601	14.1816	1.19087e-45	1.52469e-44	CG16947	X	FBgn0027790	1253.71	3.8832	0.355209	10.9322	8.09024e-28	1.04953e-26	GV1
FBgn0265299	345.778	-4.96523	0.350359	-14.1718	1.36896e-45	1.75042e-44	CR44272	X	FBgn0036782	230.541	7.53539	0.689366	10.9309	8.20246e-28	1.06272e-26	CG7320
FBgn0263256	1268.98	3.59196	0.253504	14.1693	1.41971e-45	1.81298e-44	CG43394	X	FBgn0033337	1000.08	3.44645	0.315318	10.9301	8.27897e-28	1.07125e-26	CG8272
FBgn0003884	72926.1	-2.38319	0.168211	-14.1679	1.44825e-45	1.84703e-44	alphaTub84B	X	FBgn0032129	609.293	4.62479	0.423403	10.9229	8.95818e-28	1.15764e-26	jp
FBgn0267702	1084.32	5.82416	0.411439	14.1556	1.72466e-45	2.19672e-44	CR46035	X	FBgn0025809	1497.41	-2.80712	0.257052	-10.9204	9.20859e-28	1.18847e-26	Paf-AHalpha
FBgn0025739	508.05	-3.60258	0.254587	-14.1507	1.84897e-45	2.35202e-44	pon	X	FBgn0263346	3854.31	3.40502	0.312135	10.9088	1.04648e-27	1.34885e-26	CG43427
FBgn0031602	1487.63	3.08188	0.217939	14.1411	2.12045e-45	2.6939e-44	CG15431	X	FBgn0020521	15578.6	5.42649	0.497858	10.8997	1.15648e-27	1.48872e-26	pio
FBgn0037181	2302.08	3.19589	0.226401	14.1161	3.02374e-45	3.83654e-44	CG11370	X	FBgn0027111	12066.2	-2.67865	0.245984	-10.8895	1.2931e-27	1.66246e-26	miple1
FBgn0017545	34068.9	-2.27057	0.16092	-14.11	3.29628e-45	4.17697e-44	RpS3A	X	FBgn0020445	2239.66	3.78717	0.348026	10.8819	1.40659e-27	1.80605e-26	E23
FBgn0038598	369.409	4.14547	0.293808	14.1094	3.32236e-45	4.20464e-44	CG7131	X	FBgn0033555	1506.58	-3.03648	0.279136	-10.8781	1.46523e-27	1.87895e-26	RpS15Ab
FBgn0027335	2363.6	2.32803	0.165018	14.1078	3.40231e-45	4.30031e-44	Rip11	X	FBgn0052638	3679.56	3.30621	0.304212	10.8681	1.6356e-27	2.09474e-26	CG32638
FBgn0000568	56094.6	3.57313	0.253493	14.0956	4.04217e-45	5.10253e-44	Eip75B	X	FBgn0086710	6560.12	-3.81487	0.351024	-10.8678	1.64091e-27	2.09886e-26	RpL30
FBgn0264384	328.99	6.61856	0.469865	14.0861	4.62569e-45	5.83168e-44	CR43836	X	FBgn0031776	1162.69	-2.98631	0.274804	-10.8671	1.65432e-27	2.11332e-26	Pfdn1
FBgn0013753	2544.5	-3.29296	0.233794	-14.0849	4.70368e-45	5.92245e-44	Bgb	X	FBgn0003041	5571.34	3.32589	0.306178	10.8626	1.73704e-27	2.21617e-26	pbl
FBgn0261588	8544.32	2.12082	0.150663	14.0766	5.2909e-45	6.65334e-44	pdm3	X	FBgn0011205	2001.27	2.77113	0.255254	10.8563	1.86056e-27	2.37073e-26	fbl
FBgn0033667	406.439	6.63316	0.471237	14.0761	5.32836e-45	6.69193e-44	reb	X	FBgn0036814	4087.59	3.19171	0.294163	10.8502	1.99095e-27	2.53366e-26	CG14073
FBgn0004167	1341.07	3.11566	0.221547	14.0632	6.39272e-45	8.01849e-44	kst	X	FBgn0031981	1798.48	3.13864	0.289301	10.849	2.01544e-27	2.56158e-26	CG7466
FBgn0267366	593.767	7.49587	0.533074	14.0616	6.53926e-45	8.19189e-44	mil	X	FBgn0003430	486.776	-4.42208	0.407757	-10.8449	2.10874e-27	2.67676e-26	slp1
FBgn0003676	5943.15	-2.29633	0.163373	-14.0557	7.10726e-45	8.89217e-44	T-cp1	X	FBgn0036787	367.919	4.24057	0.391098	10.8427	2.15945e-27	2.73767e-26	CG4306
FBgn0266625	652.682	4.38105	0.311728	14.0541	7.27323e-45	9.08832e-44	CR45132	X	FBgn0039091	204.491	7.61954	0.702761	10.8423	2.16969e-27	2.74718e-26	CG10182
FBgn0000251	286.902	6.96165	0.495785	14.0417	8.66434e-45	1.08129e-43	cad	X	FBgn0001090	1969.79	-3.04006	0.28048	-10.8388	2.25452e-27	2.85099e-26	bnb
FBgn0003517	27499.3	-3.033	0.216056	-14.038	9.12347e-45	1.13716e-43	sta	X	FBgn0266649	395.152	4.94127	0.455958	10.8371	2.29625e-27	2.9001e-26	CR45156
FBgn0032633	12970.9	3.31738	0.236379	14.0341	9.63581e-45	1.1995e-43	Lrch	X	FBgn0053203	806.874	3.28872	0.303524	10.8351	2.34704e-27	2.96052e-26	CG33203
FBgn0036566	13000.4	3.5712	0.254533	14.0304	1.01582e-44	1.26294e-43	ClC-c	X	FBgn0037351	21369.6	-2.99937	0.277099	-10.8242	2.64432e-27	3.33131e-26	RpL13A
FBgn0034706	8694.52	5.15237	0.36736	14.0254	1.08996e-44	1.35341e-43	CG11275	X	FBgn0015521	3372.03	-3.508	0.324278	-10.8179	2.83252e-27	3.56393e-26	RpS21
FBgn0263029	3327.68	-3.07562	0.219441	-14.0157	1.2496e-44	1.54969e-43	CG43324	X	FBgn0035806	221.624	5.44247	0.503718	10.8046	3.27431e-27	4.11463e-26	PGRP-SD
FBgn0000244	3401.89	4.0558	0.28978	13.9961	1.64647e-44	2.03931e-43	by	X	FBgn0085320	252.5	7.18795	0.665481	10.8011	3.40019e-27	4.26747e-26	CG34291
FBgn0034897	6529.91	4.69917	0.335794	13.9942	1.69137e-44	2.0923e-43	Sesn	X	FBgn0011272	12194.9	-3.37815	0.312995	-10.793	3.71469e-27	4.65636e-26	RpL13
FBgn0265434	16709.7	2.37172	0.169517	13.9911	1.76739e-44	2.18361e-43	zip	X	FBgn0039687	583.163	-3.79362	0.35156	-10.7908	3.80336e-27	4.76156e-26	CG7593
FBgn0030597	382.235	8.2918	0.59272	13.9894	1.80914e-44	2.2324e-43	Eo	X	FBgn0036926	5266.61	-2.98024	0.27635	-10.7843	4.08353e-27	5.10594e-26	CG7646
FBgn0030105	431.813	7.62556	0.545252	13.9854	1.91394e-44	2.35878e-43	CG15369	X	FBgn0015929	1272.42	-3.81663	0.353927	-10.7837	4.11169e-27	5.13474e-26	dpa
FBgn0028554	2759.3	-2.81162	0.201278	-13.9689	2.41445e-44	2.97191e-43	x16	X	FBgn0030913	2217.65	3.87548	0.359525	10.7795	4.30393e-27	5.36814e-26	CG6123
FBgn0031939	1010.99	4.39527	0.314824	13.961	2.69514e-44	3.30917e-43	CG13796	X	FBgn0039274	451.52	-3.58852	0.33302	-10.7757	4.48322e-27	5.58481e-26	CG11920
FBgn0003016	1450.77	2.80104	0.200802	13.9493	3.1774e-44	3.89646e-43	osp	X	FBgn0038438	5894.93	3.22475	0.299367	10.7719	4.67246e-27	5.81332e-26	Der-2
FBgn0001189	2937.39	3.16399	0.226971	13.9401	3.61488e-44	4.42744e-43	hfw	X	FBgn0261545	5360.29	2.58041	0.239741	10.7633	5.13027e-27	6.37501e-26	CG42663
FBgn0260003	6542.81	3.01111	0.216072	13.9356	3.84683e-44	4.70571e-43	Dys	X	FBgn0038080	957.956	-3.32169	0.308783	-10.7573	5.47292e-27	6.79238e-26	CG12279
FBgn0026400	4857.25	2.73587	0.196444	13.927	4.34462e-44	5.30806e-43	Noa36	X	FBgn0028622	2582.59	3.18206	0.295942	10.7523	5.77823e-27	7.16244e-26	qsm
FBgn0085419	1309.03	2.67188	0.191961	13.9188	4.86727e-44	5.93927e-43	Rgk2	X	FBgn0032399	538.444	4.78086	0.444856	10.747	6.12423e-27	7.58195e-26	CG6785
FBgn0033402	1783.17	3.12185	0.224294	13.9186	4.88515e-44	5.95374e-43	Myd88	X	FBgn0026376	5977.01	3.38337	0.315292	10.7309	7.28785e-27	9.01142e-26	Rgl
FBgn0037678	432.418	5.01723	0.360633	13.9123	5.33396e-44	6.49271e-43	CG16749	X	FBgn0040503	181.326	7.03531	0.655846	10.7271	7.59618e-27	9.38109e-26	CG7763
FBgn0041707	3719.77	-3.24021	0.233214	-13.8937	6.91377e-44	8.40537e-43	7B2	X	FBgn0036756	1002.07	6.2565	0.583253	10.7269	7.6095e-27	9.38599e-26	cln3
FBgn0039713	13350.4	-2.7599	0.198671	-13.8918	7.09795e-44	8.61869e-43	RpS8	X	FBgn0086677	6521.24	2.69219	0.251013	10.7253	7.74231e-27	9.53807e-26	jeb
FBgn0086681	254.774	6.3156	0.454861	13.8847	7.8466e-44	9.51605e-43	Mst36Fa	X	FBgn0027889	926.809	-3.1426	0.293142	-10.7204	8.16626e-27	1.0048e-25	ball
FBgn0053202	3424.99	2.83188	0.203999	13.8818	8.16362e-44	9.88839e-43	dpr11	X	FBgn0037686	2784.97	-3.0838	0.287769	-10.7162	8.54292e-27	1.04986e-25	RpL34b
FBgn0038311	466.177	4.68837	0.338316	13.8579	1.13882e-43	1.37774e-42	CG14864	X	FBgn0037310	277.242	5.48823	0.512218	10.7146	8.68946e-27	1.06656e-25	Tim17b1
FBgn0063368	931.416	-4.34641	0.313692	-13.8556	1.17616e-43	1.42117e-42	Gpb5	X	FBgn0261975	1903.46	-2.77764	0.259296	-10.7122	8.91952e-27	1.09346e-25	CG42806
FBgn0262353	875.358	3.7899	0.27357	13.8535	1.21136e-43	1.46192e-42	CR43051	X	FBgn0030074	258.793	6.03258	0.563598	10.7037	9.7797e-27	1.19745e-25	CG12662
FBgn0065047	253.788	5.94099	0.428904	13.8516	1.24456e-43	1.50015e-42	snoRNA:U3:54Ab	X	FBgn0052423	51589.9	2.47433	0.231273	10.6987	1.03184e-26	1.26186e-25	shep
FBgn0010621	6909.92	-2.20239	0.159154	-13.8381	1.50132e-43	1.80524e-42	Cct5	X	FBgn0010621	6227.65	-2.38578	0.223026	-10.6973	1.04733e-26	1.27925e-25	Cct5
FBgn0039758	684.611	6.72218	0.485906	13.8343	1.58217e-43	1.90014e-42	CG9737	X	FBgn0052773	302.418	4.49209	0.419985	10.6958	1.06453e-26	1.29868e-25	CR32773
FBgn0033403	698.98	3.7444	0.270753	13.8296	1.69035e-43	2.0276e-42	CG13739	X	FBgn0261592	12619.2	-2.50199	0.233952	-10.6945	1.08037e-26	1.31639e-25	RpS6
FBgn0036945	1185.03	4.91289	0.355692	13.8122	2.15109e-43	2.57714e-42	Ssk	X	FBgn0003942	12078.7	-3.40466	0.318552	-10.6879	1.15971e-26	1.41135e-25	RpS27A
FBgn0267779	313.586	6.49757	0.470834	13.8001	2.54446e-43	3.04473e-42	CR46110	X	FBgn0038414	142.775	6.84324	0.640327	10.6871	1.16965e-26	1.42172e-25	CG6901
FBgn0033912	7415.34	-2.96595	0.215137	-13.7863	3.07962e-43	3.68065e-42	RpS23	X	FBgn0263415	8162.63	4.90423	0.45914	10.6813	1.24471e-26	1.51114e-25	CR43461
FBgn0013673	2198.1	-3.68996	0.267663	-13.7859	3.10014e-43	3.70069e-42	ATP8	X	FBgn0283741	2794.29	3.59341	0.336531	10.6778	1.29304e-26	1.5679e-25	prage
FBgn0038596	1071.61	-4.71979	0.342712	-13.7719	3.76114e-43	4.48434e-42	CG14312	X	FBgn0013753	2463.99	-3.20268	0.29996	-10.677	1.30414e-26	1.57946e-25	Bgb
FBgn0035829	2011.53	-3.93694	0.28588	-13.7713	3.79344e-43	4.51739e-42	HP4	X	FBgn0037801	173.031	5.19836	0.487049	10.6732	1.35897e-26	1.64388e-25	CG3999
FBgn0004867	23121.2	-2.75924	0.200473	-13.7636	4.21688e-43	5.0156e-42	RpS2	X	FBgn0263997	828.908	3.61045	0.338293	10.6726	1.36815e-26	1.65299e-25	CG43740
FBgn0030806	764.078	-3.41676	0.248307	-13.7602	4.42067e-43	5.25167e-42	CG13001	X	FBgn0031434	1008	-4.71224	0.441639	-10.6699	1.40821e-26	1.69934e-25	insv
FBgn0032453	2980.64	-2.5359	0.184428	-13.7501	5.08888e-43	6.03823e-42	CG6180	X	FBgn0029795	244.671	5.92935	0.55618	10.6609	1.55155e-26	1.87006e-25	CG15773
FBgn0011361	3393.19	-2.39741	0.174577	-13.7326	6.47262e-43	7.67091e-42	ND-ACP	X	FBgn0030073	480	5.43175	0.509581	10.6592	1.57869e-26	1.89822e-25	CG10962
FBgn0035827	7176.72	2.36075	0.171962	13.7283	6.87218e-43	8.13468e-42	Srp9	X	FBgn0260799	5160.02	-2.30961	0.216896	-10.6485	1.77233e-26	2.12849e-25	p120ctn
FBgn0035360	332.167	5.23822	0.381609	13.7267	7.03099e-43	8.31271e-42	CG1246	X	FBgn0053143	849.896	3.35459	0.315076	10.6469	1.80231e-26	2.16191e-25	CG33143
FBgn0027950	1667	-2.53146	0.184516	-13.7194	7.76526e-43	9.16988e-42	MBD-like	X	FBgn0025626	4407.62	2.95044	0.277142	10.6459	1.82117e-26	2.18192e-25	CG4281
FBgn0261641	6523.71	2.32378	0.16941	13.7169	8.04302e-43	9.48654e-42	CG42724	X	FBgn0087011	241.193	4.00061	0.375847	10.6443	1.85422e-26	2.21886e-25	CG41520
FBgn0039683	1091.39	-4.88228	0.356264	-13.7041	9.59459e-43	1.13031e-41	dmrt99B	X	FBgn0004914	1187.81	2.64405	0.248441	10.6426	1.88859e-26	2.25731e-25	Hnf4
FBgn0001987	4155.31	4.51656	0.329605	13.703	9.74384e-43	1.14652e-41	Gli	X	FBgn0039359	7100.39	-3.13464	0.294561	-10.6417	1.90539e-26	2.27468e-25	RpL27
FBgn0040007	12055.8	-2.82263	0.206026	-13.7003	1.01078e-42	1.18794e-41	RpL38	X	FBgn0000615	562.241	3.76605	0.353945	10.6402	1.93703e-26	2.30969e-25	exu
FBgn0266420	1346.56	-2.83358	0.206933	-13.6932	1.11444e-42	1.30821e-41	Ote	X	FBgn0032061	232.139	7.18326	0.67518	10.639	1.96141e-26	2.33598e-25	CG9314
FBgn0010217	29127.6	-2.10967	0.154097	-13.6906	1.15603e-42	1.35542e-41	ATPsynbeta	X	FBgn0036258	3073.83	-2.5985	0.244295	-10.6367	2.01073e-26	2.39189e-25	CG5642
FBgn0066292	505.509	3.7741	0.275752	13.6866	1.22139e-42	1.43036e-41	CheB42c	X	FBgn0266356	141.185	6.82702	0.641955	10.6347	2.05397e-26	2.44043e-25	CR45004
FBgn0038652	2329.22	6.57247	0.480268	13.685	1.24769e-42	1.45943e-41	CG7720	X	FBgn0014189	9328	-2.67798	0.252021	-10.626	2.25508e-26	2.6762e-25	Hel25E
FBgn0036285	389.54	6.59092	0.481722	13.682	1.30063e-42	1.51955e-41	toe	X	FBgn0034085	252.625	5.17949	0.488342	10.6063	2.78584e-26	3.30217e-25	Ptp52F
FBgn0051370	681.38	4.3493	0.318104	13.6726	1.48054e-42	1.72771e-41	CG31370	X	FBgn0034215	1202.96	-2.71612	0.256161	-10.6031	2.8814e-26	3.41142e-25	Mtap
FBgn0002590	16551.6	-2.75084	0.201242	-13.6693	1.54773e-42	1.80398e-41	RpS5a	X	FBgn0039682	1011.85	5.4936	0.518464	10.5959	3.1133e-26	3.68162e-25	Obp99c
FBgn0030665	367.259	-4.91619	0.359879	-13.6607	1.7436e-42	2.02988e-41	CG15646	X	FBgn0026373	833.125	-3.33406	0.314736	-10.5932	3.20435e-26	3.78484e-25	RpII33
FBgn0039104	303.412	7.22114	0.528729	13.6576	1.82005e-42	2.11639e-41	CG10252	X	FBgn0260943	40869.5	2.65881	0.251005	10.5926	3.22348e-26	3.80294e-25	Rbp6
FBgn0260429	728.08	4.00746	0.29348	13.655	1.88553e-42	2.18996e-41	CG42524	X	FBgn0037454	197.726	6.96523	0.65796	10.5861	3.45679e-26	4.07341e-25	CG1137
FBgn0020278	3230.27	2.60664	0.191085	13.6413	2.27594e-42	2.6403e-41	loco	X	FBgn0038756	256.197	5.36372	0.507152	10.5762	3.84348e-26	4.52375e-25	CG4783
FBgn0263706	10849.4	2.81714	0.206681	13.6304	2.64094e-42	3.06015e-41	CG43658	X	FBgn0010342	3046.61	-2.62247	0.248075	-10.5713	4.05044e-26	4.76176e-25	Map60
FBgn0037556	2994.98	-2.5084	0.184119	-13.6238	2.89295e-42	3.34823e-41	CG9636	X	FBgn0083956	538.057	5.5127	0.521804	10.5647	4.3439e-26	5.10078e-25	CG34120
FBgn0033405	1126.81	3.73884	0.274846	13.6034	3.82069e-42	4.41681e-41	CG13954	X	FBgn0267431	2232.98	2.59918	0.246158	10.559	4.61532e-26	5.41315e-25	Myo81F
FBgn0029897	8697.93	-2.71463	0.199619	-13.599	4.05759e-42	4.68519e-41	RpL17	X	FBgn0000150	15663.5	-2.68183	0.254052	-10.5562	4.75332e-26	5.56849e-25	awd
FBgn0022770	847.566	5.63297	0.414238	13.5984	4.093e-42	4.72056e-41	Peritrophin-A	X	FBgn0039239	191.764	6.09067	0.577012	10.5555	4.78928e-26	5.60407e-25	CG13641
FBgn0050115	3540.75	3.9252	0.288827	13.5901	4.58317e-42	5.27972e-41	GEFmeso	X	FBgn0024232	2630.81	2.83618	0.268956	10.5452	5.34723e-26	6.24965e-25	gprs
FBgn0031245	3590.29	-2.30884	0.169896	-13.5897	4.60668e-42	5.29614e-41	CG3625	X	FBgn0052311	1698.93	3.079	0.292259	10.5352	5.94674e-26	6.94225e-25	zormin
FBgn0031681	7892.41	3.3907	0.249504	13.5897	4.60814e-42	5.29614e-41	pgant5	X	FBgn0031698	8302.77	2.84343	0.270236	10.522	6.83952e-26	7.9752e-25	Ncoa6
FBgn0019968	5924.21	2.48318	0.18288	13.5782	5.39569e-42	6.19407e-41	Khc-73	X	FBgn0003162	1571.44	3.29194	0.312936	10.5195	7.02278e-26	8.17391e-25	Pu
FBgn0032694	3716.43	3.23667	0.238728	13.558	7.10266e-42	8.14417e-41	MESR3	X	FBgn0030082	1191.62	-2.79564	0.265758	-10.5195	7.02624e-26	8.17391e-25	HP1b
FBgn0002525	6295.18	-2.90954	0.214955	-13.5356	9.645e-42	1.10465e-40	Lam	X	FBgn0038072	145.143	6.87308	0.653436	10.5184	7.11002e-26	8.2618e-25	CG6225
FBgn0263220	2546.4	2.4133	0.178433	13.5249	1.11427e-41	1.27471e-40	Hk	X	FBgn0261549	8194.99	3.55632	0.338165	10.5165	7.25182e-26	8.41681e-25	rdgA
FBgn0051636	387.836	8.40895	0.622066	13.5178	1.22823e-41	1.40345e-40	CG31636	X	FBgn0003371	18278.4	2.82676	0.268968	10.5097	7.79712e-26	9.03925e-25	sgg
FBgn0261068	1630.99	-2.38574	0.17658	-13.5109	1.34933e-41	1.54004e-40	LSm7	X	FBgn0032283	1005.65	6.15634	0.585933	10.5069	8.02967e-26	9.2981e-25	CG7296
FBgn0030432	835.151	3.59029	0.265957	13.4995	1.57494e-41	1.79547e-40	CG4404	X	FBgn0261068	1741.43	-3.06622	0.291844	-10.5064	8.07488e-26	9.33966e-25	LSm7
FBgn0052279	500.006	8.41073	0.623527	13.489	1.81627e-41	2.0682e-40	Drsl2	X	FBgn0030969	831.28	-3.07596	0.29279	-10.5057	8.13305e-26	9.3961e-25	Usp39
FBgn0036364	664.387	6.77792	0.502731	13.4822	1.99093e-41	2.26448e-40	CG14109	X	FBgn0266377	2585.8	3.40867	0.324683	10.4985	8.78083e-26	1.01212e-24	Pde8
FBgn0266322	790.978	3.8504	0.285867	13.4692	2.37434e-41	2.69747e-40	CR44987	X	FBgn0028411	1782.31	-2.65775	0.253599	-10.4801	1.06619e-25	1.22752e-24	Nxt1
FBgn0040389	572.652	-3.19911	0.237519	-13.4689	2.38532e-41	2.70684e-40	mRpL14	X	FBgn0022984	3095.52	-2.54385	0.242809	-10.4768	1.10437e-25	1.27002e-24	qkr58E-3
FBgn0036733	1286.43	-2.79317	0.20742	-13.4662	2.47114e-41	2.801e-40	U4-U6-60K	X	FBgn0016726	5355.1	-3.72133	0.355307	-10.4736	1.14268e-25	1.31258e-24	RpL29
FBgn0031894	1009.64	3.65989	0.271858	13.4625	2.60012e-41	2.94383e-40	CG4496	X	FBgn0052192	531.76	4.07216	0.388957	10.4694	1.19353e-25	1.36942e-24	CG32192
FBgn0033243	362.425	4.48908	0.333527	13.4594	2.70963e-41	3.06429e-40	CG14763	X	FBgn0020618	9450.74	-2.80714	0.268198	-10.4667	1.22863e-25	1.40808e-24	Rack1
FBgn0028936	267.789	6.33767	0.47117	13.4509	3.0413e-41	3.43545e-40	NimB5	X	FBgn0264566	152.834	5.7336	0.548024	10.4623	1.28666e-25	1.47291e-24	CG43938
FBgn0033821	504.401	8.68332	0.645765	13.4466	3.22484e-41	3.63862e-40	CG10799	X	FBgn0002973	9795.6	2.96149	0.283529	10.4451	1.54262e-25	1.76389e-24	numb
FBgn0015379	1518.69	-2.57445	0.191601	-13.4365	3.69636e-41	4.16588e-40	dod	X	FBgn0028683	1290.26	-3.21577	0.307913	-10.4438	1.56463e-25	1.78595e-24	spt4
FBgn0033901	1113.76	-2.65939	0.197965	-13.4336	3.84253e-41	4.3257e-40	O-fut1	X	FBgn0030615	244.317	7.54854	0.722782	10.4437	1.56547e-25	1.78595e-24	Cyp4s3
FBgn0032061	341.26	7.37843	0.549702	13.4226	4.45872e-41	5.01366e-40	CG9314	X	FBgn0035346	1952.66	4.55922	0.436638	10.4416	1.60037e-25	1.82369e-24	CG1146
FBgn0264908	1747.36	3.20114	0.238632	13.4145	4.97105e-41	5.58339e-40	pHCl	X	FBgn0039069	566.804	4.52846	0.433698	10.4415	1.60277e-25	1.82436e-24	CG6763
FBgn0040534	1412.18	-2.61182	0.194779	-13.4092	5.34385e-41	5.9953e-40	CG11985	X	FBgn0011715	2109.46	-3.19759	0.30647	-10.4336	1.74115e-25	1.97962e-24	Snr1
FBgn0037167	1835.69	-4.09743	0.30573	-13.4021	5.87594e-41	6.58478e-40	CG11425	X	FBgn0002562	29247	9.3214	0.894072	10.4258	1.89096e-25	2.14751e-24	Lsp1alpha
FBgn0037016	1987.76	2.65533	0.198197	13.3974	6.26345e-41	7.01109e-40	CG13252	X	FBgn0031023	2233.69	2.72291	0.261197	10.4247	1.91221e-25	2.16919e-24	CG14200
FBgn0038756	241.465	5.58378	0.416804	13.3966	6.32591e-41	7.07299e-40	CG4783	X	FBgn0002466	856.695	-3.32282	0.318899	-10.4197	2.01651e-25	2.28492e-24	sti
FBgn0035412	902.84	10.7119	0.800003	13.3898	6.93338e-41	7.74345e-40	CG14957	X	FBgn0010422	2008.26	-2.46927	0.237088	-10.415	2.11772e-25	2.3969e-24	TfIIS
FBgn0010265	8265.86	-2.82101	0.210717	-13.3877	7.14044e-41	7.9657e-40	RpS13	X	FBgn0033138	189.547	7.99399	0.767584	10.4145	2.12963e-25	2.40766e-24	Tsp42Eq
FBgn0050419	2662.59	2.11051	0.15783	13.372	8.81062e-41	9.81783e-40	CG30419	X	FBgn0028331	22069.4	3.33668	0.320529	10.4099	2.23399e-25	2.52279e-24	l(1)G0289
FBgn0015625	1578.89	-4.01684	0.300415	-13.371	8.93367e-41	9.94374e-40	CycB3	X	FBgn0001218	39494.4	2.41726	0.23222	10.4093	2.24803e-25	2.5358e-24	Hsc70-3
FBgn0033571	1083.47	-2.96875	0.222369	-13.3505	1.17624e-40	1.30776e-39	Rpb5	X	FBgn0000153	468.014	4.85797	0.467002	10.4025	2.41604e-25	2.72078e-24	b
FBgn0040967	237.688	6.66999	0.499622	13.3501	1.18322e-40	1.31404e-39	CG18666	X	FBgn0043792	186.926	4.92033	0.472999	10.4024	2.41745e-25	2.72078e-24	CG30427
FBgn0032652	573.2	5.44905	0.408253	13.3472	1.22913e-40	1.3635e-39	CG6870	X	FBgn0035228	11234	2.98864	0.287432	10.3977	2.53935e-25	2.85477e-24	CG12091
FBgn0019650	1794.79	-3.05855	0.229333	-13.3367	1.41567e-40	1.56867e-39	toy	X	FBgn0262562	878.596	3.00339	0.28901	10.392	2.69598e-25	3.02747e-24	CG43102
FBgn0039283	805.652	-4.13575	0.310243	-13.3307	1.53505e-40	1.69905e-39	danr	X	FBgn0001942	34435.8	-2.38652	0.229893	-10.381	3.02597e-25	3.39423e-24	eIF-4a
FBgn0033544	12917	3.29853	0.247517	13.3265	1.62306e-40	1.79444e-39	CG7220	X	FBgn0035359	267.208	6.15153	0.592959	10.3743	3.24586e-25	3.63681e-24	CG1143
FBgn0031542	349.426	7.55698	0.567493	13.3164	1.85792e-40	2.05181e-39	CG15414	X	FBgn0262018	891.062	3.01843	0.29097	10.3737	3.26653e-25	3.65588e-24	CadN2
FBgn0010422	2297.14	-2.68861	0.202035	-13.3077	2.08942e-40	2.30489e-39	TfIIS	X	FBgn0020633	465.587	-4.58373	0.441899	-10.3728	3.29708e-25	3.68596e-24	Mcm7
FBgn0051992	38391.7	2.79857	0.210299	13.3075	2.09275e-40	2.30599e-39	gw	X	FBgn0259168	12237.4	2.39786	0.231302	10.3668	3.51097e-25	3.92072e-24	mnb
FBgn0035375	2033.45	3.04211	0.228677	13.3031	2.2217e-40	2.44535e-39	pgant6	X	FBgn0033951	991.472	-3.2118	0.310024	-10.3598	3.77653e-25	4.21257e-24	CG10139
FBgn0266312	1168.47	4.52295	0.340064	13.3003	2.3054e-40	2.53466e-39	CR44977	X	FBgn0259984	11444.6	2.61387	0.252364	10.3575	3.86799e-25	4.3098e-24	kuz
FBgn0053513	2958.22	2.47456	0.186178	13.2913	2.59873e-40	2.85398e-39	Nmdar2	X	FBgn0031822	2914.59	-3.24839	0.313774	-10.3526	4.07063e-25	4.53055e-24	CG9548
FBgn0263246	260.003	6.01809	0.452998	13.285	2.82797e-40	3.10229e-39	CG43389	X	FBgn0263659	418.639	3.83129	0.370346	10.3452	4.4021e-25	4.89404e-24	CR43650
FBgn0031545	433.308	8.00954	0.603324	13.2757	3.20282e-40	3.50961e-39	CG3213	X	FBgn0033368	1214.97	3.12259	0.301867	10.3443	4.44373e-25	4.93485e-24	CG13743
FBgn0037351	19027.6	-2.45632	0.185149	-13.2667	3.6117e-40	3.95328e-39	RpL13A	X	FBgn0261804	2255.04	2.95339	0.28558	10.3418	4.56115e-25	5.05964e-24	CG42750
FBgn0032030	1254.98	-2.43161	0.183343	-13.2627	3.81126e-40	4.16449e-39	Wdr82	X	FBgn0038327	1306.66	-2.64337	0.255725	-10.3368	4.80493e-25	5.32418e-24	Trax
FBgn0037326	2158.97	2.38637	0.179932	13.2626	3.81309e-40	4.16449e-39	CG14669	X	FBgn0012034	5911.25	3.20249	0.309971	10.3316	5.07261e-25	5.61459e-24	AcCoAS
FBgn0265067	291.641	6.99057	0.5277	13.2472	4.6811e-40	5.10685e-39	CR44178	X	FBgn0038065	14004.2	2.45856	0.23799	10.3305	5.12849e-25	5.67017e-24	Snx3
FBgn0027889	1141.11	-3.13315	0.236629	-13.2408	5.09944e-40	5.55709e-39	ball	X	FBgn0038874	803.452	3.65267	0.353675	10.3278	5.27702e-25	5.82797e-24	ETHR
FBgn0026181	3642.39	2.54745	0.192482	13.2347	5.52846e-40	6.01799e-39	Rok	X	FBgn0025366	1632.49	-2.9344	0.284213	-10.3247	5.45158e-25	6.01413e-24	Ip259
FBgn0265180	1735.27	4.78948	0.361919	13.2336	5.61509e-40	6.10556e-39	CG44245	X	FBgn0037342	1111.75	-2.9588	0.286852	-10.3147	6.04648e-25	6.66309e-24	CG2931
FBgn0266354	2161.4	2.74646	0.20767	13.2251	6.28611e-40	6.82769e-39	CG45002	X	FBgn0031571	784.682	2.90434	0.281649	10.3119	6.22425e-25	6.85146e-24	bark
FBgn0262975	6481.95	2.14963	0.162549	13.2245	6.3371e-40	6.87551e-39	cnc	X	FBgn0036416	5665.11	9.10007	0.883657	10.2982	7.1799e-25	7.89474e-24	CG7924
FBgn0263415	3557.56	3.76775	0.285462	13.1988	8.91853e-40	9.66566e-39	CR43461	X	FBgn0033899	577.106	-3.24663	0.315409	-10.2934	7.54834e-25	8.29077e-24	CG13016
FBgn0038404	235.319	6.38556	0.484038	13.1923	9.72318e-40	1.05262e-38	CG8925	X	FBgn0041710	1129.17	3.84708	0.373785	10.2922	7.63931e-25	8.38151e-24	yellow-f
FBgn0264674	245.477	4.67415	0.354595	13.1816	1.1193e-39	1.21041e-38	CR43959	X	FBgn0030662	1997.96	3.35513	0.326009	10.2915	7.69425e-25	8.43256e-24	CG9220
FBgn0261550	3818.73	2.06835	0.156967	13.1769	1.19128e-39	1.28685e-38	CG42668	X	FBgn0029837	443.007	-5.3416	0.519156	-10.289	7.89858e-25	8.64705e-24	Tsp5D
FBgn0039167	528.421	3.9975	0.303404	13.1755	1.21388e-39	1.30982e-38	CG17786	X	FBgn0013673	1577.3	-4.26862	0.415008	-10.2856	8.17917e-25	8.94447e-24	ATP8
FBgn0010435	1535.2	3.13056	0.237754	13.1672	1.35504e-39	1.46055e-38	emp	X	FBgn0034968	5718.63	-2.98041	0.289857	-10.2823	8.46403e-25	9.24589e-24	RpL12
FBgn0263977	8088.77	-1.87718	0.142638	-13.1604	1.48267e-39	1.59637e-38	Tim17b	X	FBgn0051213	205.162	5.34439	0.519779	10.282	8.49103e-25	9.26529e-24	CG31213
FBgn0031738	1916.44	2.64074	0.200735	13.1553	1.58582e-39	1.70557e-38	CG9171	X	FBgn0023170	8163.54	-3.26515	0.317589	-10.2811	8.5779e-25	9.34991e-24	RpL39
FBgn0053307	289.957	5.15098	0.391748	13.1487	1.73114e-39	1.85985e-38	CG33307	X	FBgn0259482	1053.72	-2.97623	0.289528	-10.2796	8.70943e-25	9.48298e-24	Mob3
FBgn0045842	749.994	3.32399	0.252848	13.1462	1.78885e-39	1.91976e-38	yuri	X	FBgn0036597	250.916	7.36556	0.716593	10.2786	8.80118e-25	9.57248e-24	CG4962
FBgn0259984	17439	2.92879	0.223036	13.1315	2.17446e-39	2.33106e-38	kuz	X	FBgn0051820	198.043	6.80654	0.662221	10.2784	8.82141e-25	9.58409e-24	CG31820
FBgn0259938	1851.75	2.73954	0.208669	13.1286	2.25669e-39	2.41659e-38	cwo	X	FBgn0050418	2214.82	3.16766	0.308224	10.2771	8.93497e-25	9.69695e-24	nord
FBgn0053087	8081.84	3.31098	0.252414	13.1172	2.62325e-39	2.80609e-38	LRP1	X	FBgn0028412	236.337	5.18996	0.505112	10.2749	9.14507e-25	9.91424e-24	Mst33A
FBgn0027106	341.127	7.27668	0.55488	13.114	2.73899e-39	2.92672e-38	Inx7	X	FBgn0029831	257.29	4.60271	0.448077	10.2721	9.40843e-25	1.01887e-23	CG5966
FBgn0004456	2422.62	3.04396	0.232146	13.1123	2.80058e-39	2.9893e-38	mew	X	FBgn0266758	1041.81	3.23683	0.315216	10.2686	9.76035e-25	1.05584e-23	Esyt2
FBgn0032820	1111.57	2.67925	0.204365	13.1101	2.88148e-39	3.07234e-38	fbp	X	FBgn0054003	203.902	7.36333	0.717351	10.2646	1.01725e-24	1.09924e-23	NimB3
FBgn0036288	673.794	3.32962	0.254049	13.1062	3.03316e-39	3.23058e-38	CG10660	X	FBgn0030806	592.401	-3.09826	0.301927	-10.2616	1.04911e-24	1.13245e-23	CG13001
FBgn0085194	285.425	5.93297	0.452782	13.1034	3.14894e-39	3.35028e-38	CG34165	X	FBgn0000575	7333	-3.02857	0.295249	-10.2577	1.09296e-24	1.17851e-23	emc
FBgn0032485	9610.91	2.58125	0.19712	13.0948	3.5238e-39	3.74508e-38	CG9426	X	FBgn0015805	3667.65	-2.6704	0.260648	-10.2452	1.24341e-24	1.3393e-23	HDAC1
FBgn0038385	1010.57	4.44446	0.339736	13.0821	4.16757e-39	4.42452e-38	Fbxl7	X	FBgn0002789	2936.01	4.81577	0.470219	10.2416	1.29145e-24	1.38955e-23	Mp20
FBgn0031762	1978.95	-2.34436	0.179251	-13.0786	4.36295e-39	4.62698e-38	CG9098	X	FBgn0262605	173.758	6.46444	0.631366	10.2388	1.32849e-24	1.42787e-23	CG43131
FBgn0052773	542.356	4.72436	0.361291	13.0763	4.49547e-39	4.7624e-38	CR32773	X	FBgn0259707	1466.52	-2.80024	0.273553	-10.2366	1.3599e-24	1.46007e-23	CG42361
FBgn0030710	873.56	-2.65691	0.203212	-13.0746	4.60022e-39	4.86816e-38	CG8924	X	FBgn0052081	212.19	7.39819	0.72288	10.2343	1.39148e-24	1.49239e-23	CG32081
FBgn0028412	330.008	5.20726	0.398301	13.0737	4.65555e-39	4.92144e-38	Mst33A	X	FBgn0038979	244.845	6.80199	0.665403	10.2224	1.57456e-24	1.68693e-23	tHMG2
FBgn0066084	15682.7	-2.13209	0.163155	-13.0679	5.02169e-39	5.30282e-38	RpL41	X	FBgn0264895	7448.61	2.33136	0.228092	10.2211	1.59462e-24	1.7066e-23	RapGAP1
FBgn0032221	956.918	-3.02434	0.231486	-13.0649	5.22651e-39	5.51321e-38	Schip1	X	FBgn0032518	11096.6	-3.31458	0.324303	-10.2206	1.60307e-24	1.71381e-23	RpL24
FBgn0024329	2256.58	2.65247	0.203026	13.0647	5.23854e-39	5.52001e-38	Mekk1	X	FBgn0031977	3158.29	-2.83641	0.277556	-10.2192	1.62649e-24	1.73701e-23	baf
FBgn0035147	3918.91	2.37335	0.181671	13.064	5.2897e-39	5.56799e-38	Gale	X	FBgn0024733	19425.1	-2.50734	0.245509	-10.2129	1.73677e-24	1.8528e-23	RpL10
FBgn0052690	249.253	6.17748	0.473036	13.0592	5.63133e-39	5.92128e-38	CR32690	X	FBgn0023178	622.719	-5.07269	0.496757	-10.2116	1.75929e-24	1.87484e-23	Pdf
FBgn0026375	13112.1	2.48709	0.190462	13.0582	5.7064e-39	5.99384e-38	RhoGAPp190	X	FBgn0037834	3329.05	-2.70966	0.265368	-10.211	1.77107e-24	1.88538e-23	Art1
FBgn0029992	1868.86	2.5687	0.196715	13.058	5.7217e-39	6.00353e-38	Upf2	X	FBgn0033286	670.727	5.53062	0.541648	10.2107	1.77518e-24	1.88776e-23	CG2127
FBgn0004855	1453.35	-2.33582	0.178913	-13.0556	5.90099e-39	6.18509e-38	RpII15	X	FBgn0000071	7257.17	-2.66389	0.260949	-10.2085	1.81689e-24	1.93006e-23	Ama
FBgn0000411	1931.02	-3.3885	0.259617	-13.0519	6.19634e-39	6.48778e-38	D	X	FBgn0011589	1286.33	3.02328	0.296223	10.2061	1.86229e-24	1.97619e-23	Elk
FBgn0250904	279.995	6.84475	0.524677	13.0456	6.72973e-39	7.0388e-38	CG34434	X	FBgn0003175	8130	2.96227	0.290383	10.2012	1.95765e-24	2.07519e-23	px
FBgn0029659	274.315	7.27966	0.558222	13.0408	7.17162e-39	7.49305e-38	CG16782	X	FBgn0085736	850.363	-3.05102	0.299107	-10.2004	1.97372e-24	2.09002e-23	CG40472
FBgn0033063	221.149	4.99404	0.382979	13.04	7.24869e-39	7.56558e-38	CG14589	X	FBgn0026206	19031.3	3.00583	0.29535	10.1772	2.50793e-24	2.65291e-23	mei-P26
FBgn0038063	1126	3.02184	0.231771	13.0381	7.4322e-39	7.74893e-38	Octbeta2R	X	FBgn0035449	3580.04	3.88225	0.381595	10.1737	2.59743e-24	2.74468e-23	CG14971
FBgn0002781	4970.22	-2.0668	0.158582	-13.033	7.93931e-39	8.26893e-38	mod(mdg4)	X	FBgn0052280	3665.21	2.75318	0.270857	10.1647	2.84967e-24	3.00805e-23	CG32280
FBgn0028543	642.024	4.99391	0.383791	13.0121	1.0448e-38	1.08703e-37	NimB2	X	FBgn0030502	5239.32	3.24204	0.318959	10.1644	2.85788e-24	3.01355e-23	tth
FBgn0040773	3982.85	-2.53875	0.19513	-13.0105	1.0659e-38	1.10781e-37	COX7C	X	FBgn0017551	978.228	-3.35167	0.329807	-10.1625	2.91483e-24	3.07037e-23	Rca1
FBgn0000036	7885.2	2.55612	0.196524	13.0067	1.12142e-38	1.1643e-37	nAChRalpha1	X	FBgn0029079	2663.08	-3.21971	0.317097	-10.1537	3.18959e-24	3.35626e-23	icln
FBgn0001942	37191.9	-1.91604	0.147342	-13.0041	1.16009e-38	1.20318e-37	eIF-4a	X	FBgn0031375	788.902	-3.81813	0.376203	-10.1491	3.34431e-24	3.51538e-23	erm
FBgn0032129	1175.33	5.46919	0.420748	12.9987	1.24388e-38	1.28873e-37	jp	X	FBgn0267519	289.805	-5.10866	0.503408	-10.1482	3.37674e-24	3.54575e-23	28SrRNA-Psi:CR45859
FBgn0000557	18329.9	-3.4932	0.26874	-12.9984	1.2487e-38	1.29237e-37	Ef1alpha100E	X	FBgn0002924	1140.91	-3.01058	0.29672	-10.1462	3.4458e-24	3.61449e-23	ncd
FBgn0052652	362.731	6.08961	0.468546	12.9968	1.27511e-38	1.31833e-37	CR32652	X	FBgn0004865	5221.85	4.00961	0.395316	10.1428	3.5668e-24	3.7375e-23	Eip78C
FBgn0031980	7792.75	-2.6553	0.204389	-12.9914	1.36951e-38	1.41445e-37	RpL36A	X	FBgn0033987	7247.95	2.98292	0.29414	10.1412	3.62778e-24	3.79743e-23	ckn
FBgn0034075	944.605	5.20343	0.400763	12.9838	1.51182e-38	1.55979e-37	Asph	X	FBgn0033887	269.874	7.24374	0.714441	10.139	3.70735e-24	3.87668e-23	St4
FBgn0039682	1629.11	6.26295	0.48268	12.9754	1.68785e-38	1.7396e-37	Obp99c	X	FBgn0033378	2316.43	-2.90997	0.287014	-10.1388	3.71651e-24	3.88221e-23	tsu
FBgn0020655	3292.27	2.12673	0.163919	12.9743	1.71258e-38	1.76325e-37	ArfGAP1	X	FBgn0036441	155.94	7.71924	0.761739	10.1337	3.91496e-24	4.08525e-23	CG13476
FBgn0015568	282.412	7.6345	0.588909	12.9638	1.96285e-38	2.01882e-37	alpha-Est1	X	FBgn0033901	1107.98	-2.79526	0.275903	-10.1313	4.01226e-24	4.18243e-23	O-fut1
FBgn0040285	13216.7	2.86155	0.220862	12.9563	2.16511e-38	2.22452e-37	Scamp	X	FBgn0019936	7386.91	-2.67081	0.263742	-10.1266	4.20945e-24	4.38342e-23	RpS20
FBgn0261597	9201.85	-2.59135	0.20002	-12.9555	2.18778e-38	2.24549e-37	RpS26	X	FBgn0283680	2008.22	3.99647	0.39477	10.1235	4.34404e-24	4.51888e-23	IP3K2
FBgn0035988	390.11	5.46163	0.42161	12.9542	2.22372e-38	2.28001e-37	CG3982	X	FBgn0029955	438.163	-3.77282	0.372747	-10.1217	4.42779e-24	4.60123e-23	CG15478
FBgn0030800	1711.94	2.93531	0.226687	12.9488	2.38779e-38	2.44569e-37	Nprl2	X	FBgn0000251	235.698	7.84749	0.775923	10.1137	4.80112e-24	4.98402e-23	cad
FBgn0037328	6863.26	-2.60862	0.2015	-12.946	2.47518e-38	2.53257e-37	RpL35A	X	FBgn0266418	4288.6	2.19519	0.217331	10.1007	5.48596e-24	5.68906e-23	wake
FBgn0015299	2302.06	-2.64441	0.204286	-12.9447	2.51902e-38	2.57477e-37	Ssb-c31a	X	FBgn0037569	603.65	-2.92436	0.289527	-10.1005	5.49703e-24	5.69465e-23	tex
FBgn0025809	1735.57	-2.66408	0.205858	-12.9413	2.62973e-38	2.68515e-37	Paf-AHalpha	X	FBgn0030925	228.341	6.18976	0.612896	10.0992	5.56886e-24	5.75716e-23	Hayan
FBgn0029657	259.615	5.58248	0.43151	12.9371	2.77954e-38	2.83519e-37	CG12535	X	FBgn0260748	2395.15	2.83283	0.280499	10.0992	5.5677e-24	5.75716e-23	CG5004
FBgn0034802	19419.1	-2.03353	0.157227	-12.9337	2.90469e-38	2.95978e-37	CG3800	X	FBgn0022959	9909.09	-2.71989	0.269323	-10.099	5.5806e-24	5.76336e-23	yps
FBgn0051076	3092.22	4.46972	0.34574	12.928	3.12908e-38	3.18515e-37	CG31076	X	FBgn0031937	183.487	4.29913	0.425954	10.0929	5.93607e-24	6.12417e-23	CG13795
FBgn0261270	5751.35	-3.00729	0.232651	-12.9262	3.20286e-38	3.2569e-37	SelD	X	FBgn0053547	11178.5	2.4439	0.242309	10.0859	6.37897e-24	6.57434e-23	Rim
FBgn0031298	3709.43	2.39667	0.185515	12.919	3.51842e-38	3.57411e-37	Atg4a	X	FBgn0032156	3708.68	2.30277	0.228332	10.0852	6.42412e-24	6.61407e-23	CG13124
FBgn0034021	1354.43	3.65104	0.282615	12.9188	3.52691e-38	3.57906e-37	CG8180	X	FBgn0010238	4006.89	-3.13725	0.311364	-10.0758	7.06719e-24	7.26869e-23	Lac
FBgn0000633	6548.5	2.05892	0.15939	12.9175	3.58404e-38	3.6333e-37	fas	X	FBgn0001280	2249.01	-2.86638	0.284515	-10.0746	7.15432e-24	7.35077e-23	janA
FBgn0034400	2822.37	2.64681	0.20506	12.9075	4.0837e-38	4.13558e-37	CG15099	X	FBgn0052645	210.443	6.26939	0.622361	10.0736	7.23157e-24	7.42254e-23	CG32645
FBgn0032248	1286.93	-2.31617	0.179461	-12.9063	4.14843e-38	4.19683e-37	Bug22	X	FBgn0013342	22395.4	2.61119	0.259253	10.072	7.34943e-24	7.5358e-23	nSyb
FBgn0040371	221.461	5.2467	0.40654	12.9058	4.17697e-38	4.22138e-37	CG12470	X	FBgn0038043	2009.07	-2.83226	0.281242	-10.0705	7.45861e-24	7.63993e-23	CG17202
FBgn0010228	14463	-2.24323	0.17413	-12.8825	5.6452e-38	5.6994e-37	HmgZ	X	FBgn0030544	199.89	7.49654	0.744526	10.0689	7.58354e-24	7.75997e-23	CG13403
FBgn0013342	25059.7	2.36662	0.183709	12.8824	5.65178e-38	5.70023e-37	nSyb	X	FBgn0034199	163.702	5.56072	0.552447	10.0656	7.83971e-24	8.01393e-23	Gbp1
FBgn0030576	1825.27	3.60945	0.280292	12.8775	6.02647e-38	6.07193e-37	CG15890	X	FBgn0266097	135.313	6.3898	0.635088	10.0613	8.19308e-24	8.35811e-23	CR44834
FBgn0022984	3804.85	-2.23796	0.173909	-12.8686	6.7637e-38	6.80086e-37	qkr58E-3	X	FBgn0010411	9960.72	-2.8783	0.286327	-10.0525	8.95749e-24	9.12863e-23	RpS18
FBgn0015582	1137.82	2.56137	0.199109	12.8642	7.15874e-38	7.19075e-37	dare	X	FBgn0032783	776.335	2.82532	0.281065	10.0522	8.98554e-24	9.14791e-23	CG10237
FBgn0259108	9450.02	2.43663	0.189545	12.8552	8.04509e-38	8.07286e-37	futsch	X	FBgn0002735	892.669	-3.9959	0.397625	-10.0494	9.2421e-24	9.39957e-23	E(spl)mgamma-HLH
FBgn0261602	13508.9	-1.81613	0.141289	-12.854	8.16272e-38	8.18259e-37	RpL8	X	FBgn0031738	1705.08	2.93865	0.29303	10.0285	1.14229e-23	1.16057e-22	CG9171
FBgn0025457	2459.61	-3.0811	0.239704	-12.8538	8.1894e-38	8.20102e-37	Bub3	X	FBgn0259239	1836.11	2.46369	0.245732	10.0259	1.17261e-23	1.19017e-22	CG42337
FBgn0033210	837.013	-3.07333	0.239108	-12.8533	8.23912e-38	8.24245e-37	U2A	X	FBgn0051715	3040.57	-2.66781	0.266396	-10.0144	1.31703e-23	1.33541e-22	CG31715
FBgn0266886	563.94	3.88427	0.30231	12.8486	8.75682e-38	8.7515e-37	CR45347	X	FBgn0032652	451.126	4.91308	0.490964	10.007	1.41984e-23	1.4382e-22	CG6870
FBgn0030688	331.073	7.18728	0.559532	12.8452	9.15672e-38	9.14193e-37	CG8952	X	FBgn0264090	2701.13	2.79172	0.279272	9.99641	1.58026e-23	1.59908e-22	CG43759
FBgn0053517	2348.57	2.8629	0.223361	12.8173	1.31105e-37	1.30761e-36	Dop2R	X	FBgn0053516	830.105	2.68389	0.268559	9.99367	1.62453e-23	1.64222e-22	dpr3
FBgn0022344	1162.93	-2.55712	0.199558	-12.8139	1.37069e-37	1.36571e-36	CG10340	X	FBgn0039858	56025.4	2.94472	0.294991	9.98242	1.81972e-23	1.83768e-22	CycG
FBgn0013334	33957	2.47676	0.193463	12.8022	1.59392e-37	1.58494e-36	Sap47	X	FBgn0032509	1764.73	-2.93884	0.294413	-9.98202	1.827e-23	1.84317e-22	CG6523
FBgn0027497	3414.29	2.01783	0.157627	12.8013	1.61277e-37	1.60207e-36	Madm	X	FBgn0264574	5297.31	2.61845	0.262332	9.98144	1.83785e-23	1.85225e-22	Glut1
FBgn0267703	315.23	4.08109	0.318922	12.7965	1.71441e-37	1.70133e-36	CR46036	X	FBgn0051523	4430.69	2.45317	0.245787	9.98087	1.84834e-23	1.86096e-22	CG31523
FBgn0039239	302.524	7.29762	0.571336	12.7729	2.32287e-37	2.30283e-36	CG13641	X	FBgn0039593	396.509	5.36685	0.538269	9.97057	2.05058e-23	2.06251e-22	Sid
FBgn0267769	279.594	5.67634	0.444461	12.7713	2.37187e-37	2.34906e-36	CR46100	X	FBgn0037707	1795.64	-2.69974	0.270854	-9.96749	2.11496e-23	2.12513e-22	RnpS1
FBgn0262146	350.748	7.31956	0.573241	12.7687	2.45112e-37	2.42511e-36	MtnE	X	FBgn0085447	1659.45	3.41731	0.342912	9.96557	2.15636e-23	2.16456e-22	sif
FBgn0040309	4684.46	-2.39116	0.187305	-12.7661	2.53568e-37	2.50626e-36	Jafrac1	X	FBgn0028837	2260.6	-2.31655	0.232474	-9.96476	2.17401e-23	2.1801e-22	CSN6
FBgn0031737	391.755	5.90613	0.46312	12.7529	3.00232e-37	2.96453e-36	obst-E	X	FBgn0031907	1605.95	5.11106	0.512992	9.96324	2.20757e-23	2.21002e-22	CG5171
FBgn0028560	253.682	7.18492	0.563484	12.7509	3.08237e-37	3.04054e-36	sut4	X	FBgn0052856	609.039	-3.31612	0.332837	-9.96321	2.20825e-23	2.21002e-22	CG32856
FBgn0010412	5425	-2.48384	0.194812	-12.7499	3.12014e-37	3.07473e-36	RpS19a	X	FBgn0033483	1082.29	-3.06632	0.307814	-9.96157	2.24481e-23	2.24436e-22	egr
FBgn0041775	15266	2.25511	0.176879	12.7494	3.14081e-37	3.09201e-36	tral	X	FBgn0004456	3033.88	3.62948	0.364422	9.95955	2.29086e-23	2.28658e-22	mew
FBgn0014857	4139.39	-2.82953	0.221986	-12.7465	3.26253e-37	3.20864e-36	His3.3A	X	FBgn0032590	233.184	3.93426	0.395025	9.95952	2.2916e-23	2.28658e-22	CG4631
FBgn0035308	964.21	3.90654	0.306524	12.7446	3.33953e-37	3.28111e-36	CG15822	X	FBgn0260986	293.512	-3.90427	0.392159	-9.95582	2.3785e-23	2.37093e-22	mei-38
FBgn0014391	3698.61	-2.57111	0.20188	-12.7358	3.74096e-37	3.67186e-36	sun	X	FBgn0261437	1399.94	-3.23929	0.325421	-9.95415	2.41878e-23	2.40869e-22	CSN8
FBgn0004419	4451.72	-1.97141	0.154803	-12.7349	3.78268e-37	3.70913e-36	me31B	X	FBgn0039213	7428.7	2.94688	0.296385	9.94274	2.71266e-23	2.69712e-22	atl
FBgn0037339	2520.32	2.86935	0.225387	12.7308	3.98944e-37	3.90799e-36	Pi4KIIalpha	X	FBgn0260226	5246.33	8.64516	0.869499	9.9427	2.71379e-23	2.69712e-22	CG42500
FBgn0028622	1892.07	2.8247	0.221922	12.7284	4.11394e-37	4.02596e-36	qsm	X	FBgn0032034	652.699	-3.40357	0.342478	-9.93805	2.84334e-23	2.82307e-22	Rcd4
FBgn0283500	4327.01	2.07682	0.163172	12.7278	4.14286e-37	4.05025e-36	Sac1	X	FBgn0037815	479.179	-3.67885	0.370256	-9.93598	2.90316e-23	2.87961e-22	Rrp46
FBgn0004106	2007.96	-3.83531	0.301376	-12.726	4.23919e-37	4.14033e-36	Cdk1	X	FBgn0035141	994.525	-2.79709	0.28166	-9.93074	3.05987e-23	3.03205e-22	Cypl
FBgn0053519	388.955	5.15799	0.40534	12.7251	4.2906e-37	4.18641e-36	Unc-89	X	FBgn0035640	1067.8	-3.72009	0.374747	-9.92693	3.17907e-23	3.14706e-22	mad2
FBgn0031187	5941.05	2.10902	0.165847	12.7167	4.7787e-37	4.65806e-36	Usp2	X	FBgn0010339	1599.25	-2.49126	0.251005	-9.92511	3.2374e-23	3.20164e-22	128up
FBgn0038046	2714.13	-2.68706	0.211331	-12.7149	4.88599e-37	4.75795e-36	CG5641	X	FBgn0038013	1091.18	-2.64357	0.266371	-9.92441	3.26022e-23	3.22104e-22	CG10038
FBgn0032139	263.067	4.96526	0.390824	12.7046	5.57488e-37	5.42343e-36	CG13116	X	FBgn0030869	3064.95	2.38144	0.239979	9.92354	3.28873e-23	3.24601e-22	Socs16D
FBgn0004838	74522.9	1.91133	0.150449	12.7042	5.60507e-37	5.44745e-36	Hrb27C	X	FBgn0051041	330.741	5.38141	0.542516	9.91936	3.42948e-23	3.38159e-22	CG31041
FBgn0033421	2398.26	2.62426	0.206732	12.694	6.38108e-37	6.19554e-36	CG1888	X	FBgn0029067	3575.52	2.72944	0.275494	9.90745	3.86391e-23	3.80622e-22	Dd
FBgn0278608	6875.25	-2.67459	0.210739	-12.6915	6.59268e-37	6.39471e-36	Dsp1	X	FBgn0001983	1126.11	-4.94947	0.499713	-9.90463	3.97428e-23	3.9111e-22	wor
FBgn0035753	7805.31	-2.76434	0.217814	-12.6913	6.61038e-37	6.40559e-36	RpL18	X	FBgn0032596	6974.92	-2.52356	0.25484	-9.90252	4.05901e-23	3.99056e-22	Prosbeta4
FBgn0017551	1066.05	-3.16908	0.24975	-12.689	6.80549e-37	6.5882e-36	Rca1	X	FBgn0027570	901.58	3.6645	0.370103	9.9013	4.1088e-23	4.03556e-22	Nep2
FBgn0013347	3358.83	-2.26723	0.17868	-12.6888	6.82588e-37	6.60147e-36	TfIIA-S	X	FBgn0002593	22076.8	-3.08747	0.312188	-9.88979	4.61016e-23	4.52355e-22	RpLP1
FBgn0019936	6371.42	-2.29577	0.181006	-12.6833	7.31514e-37	7.06772e-36	RpS20	X	FBgn0030114	6691.06	2.77781	0.280903	9.88887	4.65234e-23	4.56047e-22	CG17754
FBgn0040503	236.304	7.45214	0.587581	12.6828	7.36994e-37	7.11372e-36	CG7763	X	FBgn0031412	125.789	6.36241	0.643476	9.88756	4.71367e-23	4.61609e-22	CG16995
FBgn0002735	1191.47	-3.56759	0.281369	-12.6794	7.69489e-37	7.42012e-36	E(spl)mgamma-HLH	X	FBgn0024285	2327.89	-2.38916	0.24168	-9.88563	4.80537e-23	4.70129e-22	Srp54
FBgn0014037	8993.37	2.35481	0.185842	12.671	8.5634e-37	8.24958e-36	Su(Tpl)	X	FBgn0003676	5400.5	-2.15083	0.217669	-9.8812	5.02301e-23	4.90581e-22	T-cp1
FBgn0037634	450.055	-4.01872	0.31761	-12.653	1.07666e-36	1.0362e-35	hng2	X	FBgn0265487	34530.5	2.63168	0.266333	9.88117	5.0242e-23	4.90581e-22	mbl
FBgn0266005	767.147	6.03635	0.477083	12.6526	1.08226e-36	1.04057e-35	CR44779	X	FBgn0037121	1016.62	-3.96944	0.401873	-9.87735	5.21941e-23	5.09146e-22	Rpb8
FBgn0004363	15597.6	-2.16115	0.170852	-12.6492	1.12948e-36	1.08491e-35	porin	X	FBgn0031057	19297.3	2.69371	0.27281	9.87395	5.39975e-23	5.26226e-22	Ubqn
FBgn0261444	9770.43	2.45223	0.19401	12.6397	1.27494e-36	1.22344e-35	CG3638	X	FBgn0001227	915.487	-2.7326	0.276801	-9.87209	5.50083e-23	5.35556e-22	Hsp67Ba
FBgn0034181	12160	2.19473	0.173663	12.6379	1.30528e-36	1.25134e-35	CG8963	X	FBgn0266629	180.234	5.13643	0.520447	9.86926	5.658e-23	5.50324e-22	CR45136
FBgn0036138	378.41	7.88313	0.623807	12.6371	1.31773e-36	1.26206e-35	CG14143	X	FBgn0031459	3961.66	-2.4668	0.25003	-9.866	5.8451e-23	5.67607e-22	CG2862
FBgn0017457	1923.71	-2.34626	0.185723	-12.6331	1.38677e-36	1.32689e-35	U2af38	X	FBgn0039647	3298.57	2.47094	0.250451	9.86596	5.84701e-23	5.67607e-22	CG14509
FBgn0010409	19409.5	-2.87697	0.22785	-12.6266	1.50705e-36	1.44058e-35	RpL18A	X	FBgn0266886	439.635	3.93653	0.39918	9.86154	6.11073e-23	5.92634e-22	CR45347
FBgn0003159	1800.77	3.35686	0.265882	12.6254	1.53008e-36	1.46119e-35	CG2841	X	FBgn0028544	3486.6	9.10997	0.924221	9.85691	6.3987e-23	6.19963e-22	CG16884
FBgn0037283	261.357	5.80576	0.459912	12.6236	1.56428e-36	1.49241e-35	CG14658	X	FBgn0001978	2206.64	2.72704	0.276696	9.85572	6.47478e-23	6.26728e-22	stc
FBgn0003279	13742.2	-2.15239	0.170524	-12.6222	1.59274e-36	1.51809e-35	RpL4	X	FBgn0013679	3916.61	-3.86332	0.392203	-9.85032	6.8324e-23	6.60707e-22	ND1
FBgn0029864	2113.58	2.96906	0.235241	12.6214	1.61005e-36	1.53311e-35	CG15894	X	FBgn0259108	9293.14	2.67613	0.271785	9.8465	7.09731e-23	6.85663e-22	futsch
FBgn0261509	1674.06	3.67978	0.29173	12.6136	1.77589e-36	1.6894e-35	haf	X	FBgn0250823	16119.4	2.23778	0.227337	9.84345	7.31552e-23	7.06064e-22	gish
FBgn0037766	1602.96	2.51239	0.199183	12.6135	1.7802e-36	1.69188e-35	Teh1	X	FBgn0003710	1363.94	2.80533	0.285048	9.84162	7.45012e-23	7.18363e-22	tipE
FBgn0032026	2003.99	3.13802	0.248893	12.6079	1.91058e-36	1.81404e-35	CG7627	X	FBgn0015372	2036.4	-3.18567	0.323925	-9.83457	7.99061e-23	7.69739e-22	RabX1
FBgn0261804	2201.68	2.5273	0.200496	12.6053	1.97442e-36	1.87286e-35	CG42750	X	FBgn0264894	1515.36	3.68747	0.37503	9.83246	8.16046e-23	7.85347e-22	CG44085
FBgn0261596	10779.5	-2.56602	0.203666	-12.5992	2.13406e-36	2.02234e-35	RpS24	X	FBgn0033302	271.273	5.82663	0.592932	9.82681	8.63094e-23	8.29033e-22	Cyp6a14
FBgn0015001	245.156	6.89452	0.547467	12.5935	2.29304e-36	2.17092e-35	iotaTry	X	FBgn0029750	196.547	4.73064	0.481722	9.82029	9.20808e-23	8.83623e-22	CG3323
FBgn0035271	1025.37	-3.37759	0.268327	-12.5876	2.47056e-36	2.33675e-35	CG2021	X	FBgn0260941	2134.04	2.57247	0.26197	9.81973	9.25952e-23	8.8771e-22	app
FBgn0260866	1072.67	3.03904	0.241532	12.5823	2.64075e-36	2.49534e-35	dnr1	X	FBgn0038385	1018.87	4.15119	0.422845	9.81729	9.48604e-23	9.08558e-22	Fbxl7
FBgn0030846	250.474	4.65266	0.369884	12.5787	2.7652e-36	2.61043e-35	CG12992	X	FBgn0051709	215.99	7.35318	0.749254	9.81401	9.79985e-23	9.37719e-22	CG31709
FBgn0015019	4351.64	-2.19677	0.174663	-12.5772	2.8195e-36	2.65915e-35	Cctgamma	X	FBgn0034021	1116.38	3.44868	0.351457	9.8125	9.94715e-23	9.50905e-22	CG8180
FBgn0263132	1244.52	3.17204	0.252222	12.5764	2.84847e-36	2.68391e-35	Cht6	X	FBgn0053970	374.425	4.43249	0.451761	9.81159	1.0037e-22	9.58582e-22	CG33970
FBgn0004397	2041.95	2.73273	0.217383	12.571	3.04694e-36	2.86818e-35	Vinc	X	FBgn0038225	232.734	6.42214	0.654574	9.81116	1.008e-22	9.61772e-22	soti
FBgn0032021	5616.37	-3.70148	0.294611	-12.564	3.33182e-36	3.13337e-35	CG7781	X	FBgn0038109	236.56	3.67469	0.375214	9.7936	1.19953e-22	1.14343e-21	CG11656
FBgn0029587	265.751	4.64865	0.370147	12.5589	3.55111e-36	3.33642e-35	CG14797	X	FBgn0050115	1394.84	2.55638	0.261101	9.79075	1.23371e-22	1.1749e-21	GEFmeso
FBgn0001978	2437.82	2.50608	0.199561	12.558	3.59462e-36	3.3741e-35	stc	X	FBgn0031670	4247.89	-2.42763	0.247984	-9.78946	1.24959e-22	1.18889e-21	CG3887
FBgn0053535	188.622	6.52987	0.520444	12.5467	4.14284e-36	3.88499e-35	tRNA:Glu-TTC-1-3	X	FBgn0029123	2292.57	-2.7308	0.279011	-9.7874	1.27528e-22	1.21218e-21	SoxN
FBgn0259227	1824.51	3.82448	0.304854	12.5453	4.21935e-36	3.95299e-35	CG42327	X	FBgn0050271	249.416	5.64222	0.576555	9.78609	1.29195e-22	1.22686e-21	CG30271
FBgn0001090	2450.44	-3.05187	0.243732	-12.5214	5.70033e-36	5.33542e-35	bnb	X	FBgn0043002	911.323	-3.90718	0.399334	-9.78424	1.31576e-22	1.24829e-21	Chrac-14
FBgn0004921	13557.2	-1.95952	0.156528	-12.5187	5.90161e-36	5.51859e-35	Ggamma1	X	FBgn0051038	3191.89	3.3927	0.346801	9.78286	1.33393e-22	1.26433e-21	CG31038
FBgn0034968	5083.2	-2.60641	0.208263	-12.515	6.18155e-36	5.7749e-35	RpL12	X	FBgn0003279	15436.8	-2.63808	0.26975	-9.77972	1.37587e-22	1.30285e-21	RpL4
FBgn0034199	302.816	5.39032	0.430814	12.5119	6.42315e-36	5.99494e-35	Gbp1	X	FBgn0016123	692.028	3.13408	0.320649	9.77417	1.45339e-22	1.37496e-21	Alp4
FBgn0036262	305.831	5.52207	0.441377	12.511	6.49818e-36	6.05925e-35	CG6910	X	FBgn0051155	1086.73	-2.86567	0.293207	-9.77354	1.46257e-22	1.38234e-21	Rpb7
FBgn0053547	12934.2	2.35243	0.188112	12.5055	6.96662e-36	6.48992e-35	Rim	X	FBgn0032943	2318.71	-2.32994	0.238515	-9.76853	1.53667e-22	1.45101e-21	Tsp39D
FBgn0263852	3494.38	-2.52733	0.202143	-12.5026	7.22095e-36	6.7142e-35	l(2)k12914	X	FBgn0051988	212.81	6.88048	0.704374	9.76823	1.5412e-22	1.45392e-21	CG31988
FBgn0265419	481.675	5.3877	0.430924	12.5027	7.21782e-36	6.7142e-35	CR44331	X	FBgn0046214	3723.78	-2.11984	0.217227	-9.75865	1.69398e-22	1.59654e-21	vig2
FBgn0001248	7797.48	-2.01762	0.161404	-12.5005	7.41947e-36	6.8923e-35	Idh	X	FBgn0005659	401.626	5.49384	0.563041	9.75745	1.7141e-22	1.61399e-21	Ets98B
FBgn0040281	2704.94	-2.7127	0.217054	-12.4978	7.67185e-36	7.12005e-35	Aplip1	X	FBgn0040383	2074.3	2.5637	0.26282	9.75459	1.76316e-22	1.65863e-21	CG5254
FBgn0005659	271.573	6.0551	0.484506	12.4975	7.70661e-36	7.14561e-35	Ets98B	X	FBgn0030432	572.546	3.52315	0.361756	9.73903	2.05508e-22	1.93143e-21	CG4404
FBgn0001624	15581.5	2.55476	0.204596	12.4868	8.80777e-36	8.15895e-35	dlg1	X	FBgn0032882	3024.9	2.82757	0.290447	9.73523	2.13331e-22	2.00308e-21	Ns4
FBgn0265726	2880.08	4.70474	0.376805	12.4859	8.91693e-36	8.25233e-35	Nna1	X	FBgn0266312	516.299	3.79917	0.390597	9.72656	2.32323e-22	2.17936e-21	CR44977
FBgn0011704	1384.67	-2.95093	0.23657	-12.4738	1.03753e-35	9.59306e-35	RnrS	X	FBgn0013672	47636.1	-3.55381	0.36564	-9.71941	2.4922e-22	2.33568e-21	ATP6
FBgn0036008	4105.59	-2.67887	0.214862	-12.4679	1.11714e-35	1.03194e-34	CG3408	X	FBgn0034075	546.63	4.66113	0.479732	9.71611	2.57421e-22	2.40804e-21	Asph
FBgn0002579	9572.65	-2.89216	0.232029	-12.4646	1.1645e-35	1.07469e-34	RpL36	X	FBgn0087012	402.405	4.3096	0.443571	9.71569	2.58485e-22	2.41574e-21	5-HT2A
FBgn0016983	2552.17	-2.70896	0.217439	-12.4585	1.25727e-35	1.15922e-34	smid	X	FBgn0039406	2974.96	-3.17365	0.326726	-9.71349	2.64137e-22	2.46626e-21	RpL34a
FBgn0030215	247.607	8.02575	0.644239	12.4577	1.26961e-35	1.16951e-34	CG15296	X	FBgn0259171	4358.68	2.87009	0.295546	9.71114	2.70287e-22	2.52134e-21	Pde9
FBgn0259707	1543.78	-3.48912	0.280155	-12.4542	1.32616e-35	1.22046e-34	CG42361	X	FBgn0038257	268.36	4.84078	0.498777	9.7053	2.86239e-22	2.66766e-21	smp-30
FBgn0010411	8493.93	-2.70298	0.217107	-12.45	1.39912e-35	1.28641e-34	RpS18	X	FBgn0039844	5044.77	-2.8081	0.289368	-9.70425	2.89199e-22	2.69274e-21	CG1607
FBgn0011715	2128.06	-2.71274	0.218111	-12.4374	1.63711e-35	1.50383e-34	Snr1	X	FBgn0000043	42289.5	-2.12957	0.219628	-9.69625	3.12785e-22	2.90965e-21	Act42A
FBgn0039051	244.87	7.66855	0.616879	12.4312	1.76938e-35	1.62382e-34	CG17109	X	FBgn0035210	682.556	-3.62197	0.373864	-9.68792	3.39379e-22	3.15412e-21	msd5
FBgn0086917	2818.58	-4.89625	0.394274	-12.4184	2.07666e-35	1.90406e-34	spok	X	FBgn0033645	161.955	6.15718	0.635642	9.68655	3.43961e-22	3.19374e-21	CG13196
FBgn0037217	441.782	3.66262	0.295012	12.4152	2.16213e-35	1.98058e-34	CG14636	X	FBgn0031252	326.534	-3.87777	0.40044	-9.68377	3.53434e-22	3.27866e-21	CG13690
FBgn0265546	302.356	6.28765	0.506481	12.4144	2.18413e-35	1.99889e-34	CR44396	X	FBgn0004652	2808.79	2.81105	0.290398	9.67997	3.66818e-22	3.39967e-21	fru
FBgn0038976	3711.59	-2.34827	0.189212	-12.4108	2.284e-35	2.08834e-34	Pfdn5	X	FBgn0038519	1850.27	-2.45745	0.253897	-9.67894	3.70545e-22	3.43105e-21	Prx3
FBgn0003275	2915.63	-2.58842	0.208668	-12.4045	2.47097e-35	2.25722e-34	RpII18	X	FBgn0035521	2152.36	-3.67748	0.38	-9.67758	3.75486e-22	3.47359e-21	VhaM9.7-a
FBgn0267519	234.953	-5.2034	0.419489	-12.4042	2.48092e-35	2.26421e-34	28SrRNA-Psi:CR45859	X	FBgn0010407	1363.04	-3.33648	0.344844	-9.67535	3.83772e-22	3.54697e-21	Ror
FBgn0031724	328.984	8.69532	0.701047	12.4033	2.50704e-35	2.28594e-34	CG18266	X	FBgn0040078	1925.96	-2.45033	0.253483	-9.66662	4.17937e-22	3.85918e-21	pont
FBgn0259168	15625.1	2.39496	0.193102	12.4025	2.53248e-35	2.307e-34	mnb	X	FBgn0034646	1347.22	-2.41285	0.249629	-9.66573	4.21599e-22	3.88942e-21	Rae1
FBgn0033942	1140.72	2.58472	0.208413	12.4019	2.55113e-35	2.32186e-34	Cpr51A	X	FBgn0030224	126.711	5.3436	0.553124	9.66076	4.42551e-22	4.07895e-21	CG12637
FBgn0030544	349.234	8.33414	0.672637	12.3902	2.95143e-35	2.68371e-34	CG13403	X	FBgn0036290	1675.04	-2.69955	0.279475	-9.65937	4.4862e-22	4.1311e-21	CG10638
FBgn0034224	910.535	-4.46419	0.36036	-12.3881	3.03017e-35	2.75277e-34	insb	X	FBgn0037326	2040.18	2.66356	0.275771	9.65858	4.52086e-22	4.15208e-21	CG14669
FBgn0051211	4049.05	2.3292	0.188075	12.3844	3.17362e-35	2.88044e-34	CG31211	X	FBgn0037874	18398	-2.51925	0.260831	-9.65857	4.52109e-22	4.15208e-21	Tctp
FBgn0022023	4894.05	-1.90455	0.153812	-12.3824	3.25611e-35	2.9526e-34	eIF-3p40	X	FBgn0083977	115.457	6.86642	0.710914	9.65857	4.52141e-22	4.15208e-21	CG34141
FBgn0263697	1140.1	-2.52896	0.204375	-12.3741	3.61041e-35	3.27088e-34	Uba3	X	FBgn0260642	4842.78	2.47083	0.255825	9.65829	4.53348e-22	4.15935e-21	Antp
FBgn0261561	337.598	4.9717	0.401925	12.3697	3.81065e-35	3.44913e-34	CG42675	X	FBgn0259227	881.721	3.00866	0.311548	9.65712	4.58585e-22	4.20355e-21	CG42327
FBgn0030793	954.761	-2.43778	0.197174	-12.3636	4.11389e-35	3.72019e-34	CG9125	X	FBgn0030277	159.733	7.75729	0.803347	9.65622	4.62617e-22	4.23664e-21	CG1394
FBgn0035538	4971.17	2.81228	0.227531	12.36	4.30278e-35	3.88745e-34	DopEcR	X	FBgn0031347	328.988	5.43439	0.562811	9.65581	4.64478e-22	4.2498e-21	CG10869
FBgn0052600	2734.73	2.37907	0.192484	12.3598	4.31131e-35	3.8916e-34	dpr8	X	FBgn0010397	1566.21	3.56193	0.36899	9.65318	4.76566e-22	4.35643e-21	LamC
FBgn0037504	1248.86	-2.77321	0.224506	-12.3525	4.72384e-35	4.26008e-34	CG1142	X	FBgn0264922	22423	-2.86698	0.29708	-9.65053	4.89001e-22	4.46603e-21	smt3
FBgn0030697	347.578	9.00052	0.728817	12.3495	4.90266e-35	4.41731e-34	CG8565	X	FBgn0030776	155.286	7.95071	0.824055	9.64828	4.9989e-22	4.56132e-21	CG4653
FBgn0035210	646.947	-3.62072	0.293205	-12.3487	4.94819e-35	4.45427e-34	msd5	X	FBgn0266687	275.121	4.06175	0.421197	9.64335	5.24503e-22	4.78156e-21	CR45177
FBgn0030808	1148.81	2.82517	0.228834	12.346	5.12134e-35	4.60594e-34	RhoGAP15B	X	FBgn0261596	11921.4	-3.25414	0.337826	-9.6326	5.82344e-22	5.30404e-21	RpS24
FBgn0035499	5863.6	2.84806	0.23086	12.3367	5.74468e-35	5.16185e-34	Chd64	X	FBgn0039167	481.154	3.86107	0.401217	9.62339	6.36938e-22	5.79602e-21	CG17786
FBgn0020391	1870.54	-2.0379	0.165286	-12.3295	6.28056e-35	5.63825e-34	Nrk	X	FBgn0032816	1219.48	-2.84957	0.296282	-9.61776	6.72793e-22	6.11675e-21	Nf-YB
FBgn0013954	11091.1	-2.69885	0.218953	-12.3262	6.54868e-35	5.87361e-34	FK506-bp2	X	FBgn0011703	1263.05	-2.73995	0.284983	-9.61445	6.94786e-22	6.31098e-21	RnrL
FBgn0039757	20373.7	-2.50635	0.203363	-12.3245	6.68578e-35	5.99113e-34	RpS7	X	FBgn0039151	787.614	4.29576	0.446948	9.61132	7.16237e-22	6.49993e-21	CG13607
FBgn0265039	203.277	6.9113	0.561314	12.3127	7.73881e-35	6.92848e-34	CR44156	X	FBgn0004174	222.304	7.26268	0.755693	9.61062	7.21113e-22	6.53827e-21	Mst84Dc
FBgn0259716	479.669	7.58524	0.616215	12.3094	8.06223e-35	7.2115e-34	CG42370	X	FBgn0261835	186.758	5.75103	0.598497	9.60912	7.3172e-22	6.62844e-21	CR42767
FBgn0040466	729.219	-3.08443	0.250692	-12.3037	8.65405e-35	7.73388e-34	Dlip2	X	FBgn0259822	1538.1	2.39577	0.249552	9.60028	7.97251e-22	7.21555e-21	Ca-beta
FBgn0003053	657.199	4.70121	0.382194	12.3006	8.98973e-35	8.0266e-34	peb	X	FBgn0266084	738.763	3.56666	0.371549	9.59942	8.03976e-22	7.26986e-21	Fhos
FBgn0259246	8413.7	2.13169	0.173344	12.2974	9.35057e-35	8.34124e-34	brp	X	FBgn0035550	725.907	4.31117	0.449429	9.59255	8.5931e-22	7.76321e-21	CG11349
FBgn0038519	2136.14	-2.29743	0.186895	-12.2926	9.9254e-35	8.84605e-34	Prx3	X	FBgn0010412	6242.99	-2.63276	0.274634	-9.58645	9.11699e-22	8.22909e-21	RpS19a
FBgn0087021	669.021	-3.03423	0.246906	-12.289	1.03766e-34	9.2398e-34	Spc25	X	FBgn0086856	498.765	-3.01197	0.314195	-9.5863	9.12986e-22	8.2333e-21	CG11555
FBgn0025595	284.406	6.47874	0.527382	12.2847	1.09438e-34	9.73613e-34	AkhR	X	FBgn0250907	2902.97	3.26097	0.340315	9.58221	9.4992e-22	8.55268e-21	Cht10
FBgn0035312	339.253	6.4176	0.522588	12.2804	1.15402e-34	1.02575e-33	CG15820	X	FBgn0264678	228.953	4.9806	0.519777	9.58219	9.50109e-22	8.55268e-21	CR43963
FBgn0035237	8750.31	2.33528	0.190176	12.2796	1.16629e-34	1.03572e-33	CG13917	X	FBgn0037635	289.529	4.81306	0.502529	9.57768	9.92493e-22	8.92621e-21	CG9837
FBgn0086856	539.428	-3.02557	0.246397	-12.2792	1.17111e-34	1.03907e-33	CG11555	X	FBgn0040658	302.125	4.13226	0.431465	9.57729	9.96288e-22	8.95231e-21	CG13516
FBgn0085447	1504.3	2.88553	0.235098	12.2737	1.25343e-34	1.11111e-33	sif	X	FBgn0010265	10020.2	-2.84114	0.296904	-9.56919	1.07742e-21	9.67264e-21	RpS13
FBgn0034093	1331.53	2.53407	0.206514	12.2707	1.30163e-34	1.1528e-33	CG15706	X	FBgn0016697	5551.99	-2.58475	0.270145	-9.56802	1.08977e-21	9.77482e-21	Prosalpha5
FBgn0015801	3054.91	3.47573	0.283346	12.2667	1.36664e-34	1.2093e-33	Reg-5	X	FBgn0267505	291.765	-3.72644	0.389623	-9.56421	1.13061e-21	1.0132e-20	pre-rRNA:CR45845
FBgn0032651	2086.59	-3.21854	0.262598	-12.2565	1.5506e-34	1.37086e-33	Oli	X	FBgn0038983	564.236	4.20451	0.439951	9.55677	1.21484e-21	1.08772e-20	CG5326
FBgn0044048	1138.73	-5.71339	0.466275	-12.2533	1.61356e-34	1.42524e-33	Ilp5	X	FBgn0263697	1055.39	-2.56224	0.268168	-9.55461	1.24049e-21	1.10969e-20	Uba3
FBgn0025628	2485.98	2.39665	0.19573	12.2446	1.79491e-34	1.58401e-33	CG4199	X	FBgn0029661	147.399	6.58848	0.689945	9.54929	1.30587e-21	1.16714e-20	CG16781
FBgn0015521	2893.47	-2.81504	0.229916	-12.2437	1.81457e-34	1.59993e-33	RpS21	X	FBgn0003449	1781.18	-3.0253	0.316828	-9.54871	1.31325e-21	1.17268e-20	snf
FBgn0032244	765.27	-4.13991	0.338158	-12.2425	1.84206e-34	1.62272e-33	RfC3	X	FBgn0010501	682.384	-2.6408	0.276615	-9.54686	1.33692e-21	1.19276e-20	Dcp-1
FBgn0016691	6719.92	-2.36628	0.193368	-12.2372	1.9681e-34	1.73221e-33	ATPsynO	X	FBgn0038248	258.728	7.08235	0.742027	9.54459	1.36642e-21	1.218e-20	CG7886
FBgn0262358	343.196	5.78316	0.472644	12.2358	2.00182e-34	1.76032e-33	CG43056	X	FBgn0034223	549.675	-2.97866	0.312223	-9.54015	1.42622e-21	1.27017e-20	Tes
FBgn0085282	252.006	6.71945	0.549317	12.2324	2.08781e-34	1.8343e-33	CG34253	X	FBgn0265089	182.157	4.68554	0.49118	9.53935	1.43724e-21	1.27885e-20	eIF4E-3
FBgn0261835	218.079	6.46553	0.528588	12.2317	2.1051e-34	1.84785e-33	CR42767	X	FBgn0264554	142.686	4.77656	0.501004	9.53397	1.51375e-21	1.34574e-20	CR43933
FBgn0267655	347.275	4.51693	0.369449	12.2261	2.25456e-34	1.97729e-33	CR45993	X	FBgn0264432	169.529	4.15633	0.43603	9.53221	1.53968e-21	1.36758e-20	CG43850
FBgn0039928	6166.43	-1.81939	0.148872	-12.2211	2.39671e-34	2.1001e-33	Cals	X	FBgn0037788	2461.5	-2.38082	0.249791	-9.53127	1.55368e-21	1.37856e-20	CG3940
FBgn0035346	1617.52	4.33661	0.354868	12.2203	2.42071e-34	2.11925e-33	CG1146	X	FBgn0266411	4599.16	2.39775	0.251568	9.5312	1.55479e-21	1.37856e-20	sima
FBgn0035643	568.1	-4.26906	0.349599	-12.2113	2.70559e-34	2.36655e-33	CG13287	X	FBgn0033529	2313.54	-2.40196	0.252048	-9.52977	1.57639e-21	1.39647e-20	CG17765
FBgn0030244	238.296	7.28383	0.596926	12.2022	3.02414e-34	2.64284e-33	CG2157	X	FBgn0032515	1464.24	-2.51063	0.263467	-9.52918	1.58527e-21	1.4031e-20	loqs
FBgn0261789	3266.34	-2.74022	0.224728	-12.1935	3.36599e-34	2.939e-33	SmD2	X	FBgn0016687	4708.86	-2.25675	0.236899	-9.52623	1.63094e-21	1.44225e-20	Nurf-38
FBgn0037443	4482.97	2.37954	0.195266	12.1861	3.68421e-34	3.21401e-33	Dmtn	X	FBgn0034451	1642.7	-2.26484	0.23802	-9.51536	1.81091e-21	1.59998e-20	TBCB
FBgn0020626	2317.97	2.40167	0.197245	12.1761	4.1676e-34	3.6325e-33	Osbp	X	FBgn0031601	1386.84	-2.97289	0.312554	-9.51161	1.87732e-21	1.6572e-20	Dim1
FBgn0261955	12065.7	2.19999	0.180902	12.1612	5.00124e-34	4.35526e-33	kdn	X	FBgn0265299	324.199	-5.47664	0.576009	-9.5079	1.94546e-21	1.71584e-20	CR44272
FBgn0001311	895.279	4.35521	0.358362	12.1531	5.5247e-34	4.80688e-33	kkv	X	FBgn0266420	1308.37	-3.16611	0.333044	-9.50658	1.97034e-21	1.73625e-20	Ote
FBgn0027524	1045.33	-2.81188	0.231373	-12.153	5.52994e-34	4.8072e-33	CG3909	X	FBgn0029587	213.763	4.33248	0.45576	9.50604	1.98057e-21	1.74373e-20	CG14797
FBgn0015903	1364.37	-3.76413	0.30974	-12.1526	5.55879e-34	4.82804e-33	apt	X	FBgn0052170	302.993	4.96226	0.522098	9.50447	2.01073e-21	1.76874e-20	CG32170
FBgn0263995	16646.9	2.756	0.226866	12.1482	5.86717e-34	5.09141e-33	cpo	X	FBgn0036563	129.7	6.21196	0.654165	9.49601	2.18087e-21	1.91672e-20	CG13075
FBgn0261954	5706.06	2.10003	0.172983	12.1401	6.47389e-34	5.61298e-33	east	X	FBgn0260985	1186.04	-2.47635	0.260899	-9.49159	2.27536e-21	1.99802e-20	RfC4
FBgn0035806	303.175	8.27602	0.681916	12.1364	6.77291e-34	5.86708e-33	PGRP-SD	X	FBgn0266182	117.784	6.6929	0.705151	9.49144	2.2787e-21	1.9992e-20	CR44888
FBgn0037707	1893.1	-2.60837	0.215112	-12.1256	7.72572e-34	6.6866e-33	RnpS1	X	FBgn0262738	3877.27	2.66514	0.280905	9.48772	2.36149e-21	2.07002e-20	norpA
FBgn0039743	1960.67	-2.25937	0.186412	-12.1203	8.24528e-34	7.13004e-33	CG7946	X	FBgn0011701	541.479	-5.79184	0.610506	-9.48695	2.37884e-21	2.08341e-20	repo
FBgn0022710	2138.47	4.0226	0.331916	12.1193	8.34196e-34	7.20734e-33	Ac13E	X	FBgn0030398	285.951	4.70715	0.496413	9.48233	2.48663e-21	2.17591e-20	Cpr11B
FBgn0029629	2779.77	-1.97174	0.162862	-12.1068	9.71626e-34	8.38738e-33	eIF3ga	X	FBgn0052119	125.385	6.8337	0.720752	9.48135	2.5102e-21	2.19462e-20	CG32119
FBgn0034894	2100.92	2.0623	0.17038	12.1042	1.00377e-33	8.65731e-33	sigmar	X	FBgn0259184	134.34	5.61121	0.591843	9.48092	2.52053e-21	2.20174e-20	CG42288
FBgn0031663	662.237	-2.80928	0.232118	-12.1028	1.02017e-33	8.79108e-33	CG8891	X	FBgn0001276	409.353	-3.45687	0.36512	-9.46777	2.85885e-21	2.49509e-20	ix
FBgn0053293	210.81	7.36236	0.608542	12.0984	1.07743e-33	9.27643e-33	CG33293	X	FBgn0025455	3958.34	2.05481	0.217122	9.46383	2.96869e-21	2.58869e-20	CycT
FBgn0000043	44028.6	-2.11231	0.174824	-12.0825	1.30621e-33	1.12364e-32	Act42A	X	FBgn0035001	7200.65	2.37841	0.251335	9.4631	2.98956e-21	2.60463e-20	Slik
FBgn0022338	1546.6	-3.31522	0.274549	-12.0751	1.42933e-33	1.22848e-32	dnk	X	FBgn0030148	226.641	8.80265	0.931826	9.44667	3.49775e-21	3.04474e-20	CG3106
FBgn0264090	2691.97	2.37217	0.196536	12.0699	1.52298e-33	1.30783e-32	CG43759	X	FBgn0028484	2169.3	2.60916	0.276463	9.43765	3.8125e-21	3.31585e-20	Ack
FBgn0003430	555.205	-4.04447	0.335094	-12.0697	1.5277e-33	1.31074e-32	slp1	X	FBgn0005626	3300.18	4.88398	0.517603	9.43577	3.88117e-21	3.37265e-20	ple
FBgn0260658	3869.02	3.2129	0.266228	12.0682	1.55472e-33	1.33277e-32	CG42541	X	FBgn0039831	10326.4	2.63667	0.279485	9.43404	3.94591e-21	3.42593e-20	CG12054
FBgn0020493	2592.08	2.56116	0.212398	12.0583	1.75282e-33	1.50129e-32	Dad	X	FBgn0035574	869.003	5.23035	0.554535	9.43197	4.02473e-21	3.48833e-20	RhoGEF64C
FBgn0037974	536.649	6.05985	0.50258	12.0575	1.77114e-33	1.51567e-32	CG12224	X	FBgn0261444	7520.65	2.3641	0.250646	9.43204	4.0219e-21	3.48833e-20	CG3638
FBgn0035761	625.23	-3.72859	0.30931	-12.0546	1.83515e-33	1.56909e-32	RhoGEF4	X	FBgn0033542	285.965	6.05127	0.64174	9.42948	4.12134e-21	3.56898e-20	CG12309
FBgn0035141	951.489	-2.69948	0.224047	-12.0487	1.96967e-33	1.68265e-32	Cypl	X	FBgn0266223	112.413	5.71855	0.606787	9.42432	4.32881e-21	3.74541e-20	CR44918
FBgn0003396	1814.44	2.47191	0.205248	12.0435	2.09786e-33	1.7906e-32	shn	X	FBgn0031737	482.863	5.28569	0.560873	9.42406	4.33995e-21	3.75181e-20	obst-E
FBgn0032122	206.892	6.21674	0.516385	12.039	2.21746e-33	1.89106e-32	CG31883	X	FBgn0020385	504.958	3.108	0.329798	9.42396	4.34386e-21	3.75196e-20	pug
FBgn0037975	236.499	7.35537	0.611049	12.0373	2.26277e-33	1.92803e-32	CG3397	X	FBgn0032774	3632.7	4.27295	0.453693	9.41817	4.59036e-21	3.96146e-20	CG17549
FBgn0034579	457.108	-3.13537	0.260632	-12.0299	2.47495e-33	2.10701e-32	mRpL54	X	FBgn0015766	6026.26	2.29592	0.243871	9.41452	4.75239e-21	4.09776e-20	Msr-110
FBgn0036334	3388.69	-2.20752	0.183554	-12.0265	2.57881e-33	2.19355e-32	CG11267	X	FBgn0031298	2880.13	2.28685	0.24297	9.41206	4.86507e-21	4.19132e-20	Atg4a
FBgn0005593	13036.6	-2.7349	0.227578	-12.0174	2.87859e-33	2.44643e-32	RpL7	X	FBgn0066084	17337.8	-2.60476	0.27697	-9.4045	5.22762e-21	4.49979e-20	RpL41
FBgn0051163	7610.39	2.42009	0.201413	12.0156	2.94291e-33	2.49894e-32	SKIP	X	FBgn0037472	2820.16	-2.37411	0.252464	-9.40375	5.26506e-21	4.52813e-20	CG10098
FBgn0031776	1393.34	-2.49158	0.207423	-12.0121	3.0693e-33	2.60403e-32	Pfdn1	X	FBgn0085436	22080.2	2.74064	0.291473	9.40272	5.3172e-21	4.56905e-20	Not1
FBgn0015320	2629.7	-2.29531	0.191092	-12.0115	3.09103e-33	2.62022e-32	Ubc2	X	FBgn0035120	739.128	-3.20179	0.340565	-9.40142	5.38302e-21	4.62166e-20	wac
FBgn0028563	898.347	3.54766	0.295367	12.011	3.11013e-33	2.63415e-32	sut1	X	FBgn0267702	316.201	4.58664	0.487876	9.40125	5.39198e-21	4.62539e-20	CR46035
FBgn0038471	601.702	-2.87492	0.239595	-11.9991	3.59248e-33	3.04008e-32	CG5220	X	FBgn0038426	547.316	-3.08343	0.328246	-9.39367	5.79468e-21	4.96659e-20	mRpS33
FBgn0283680	1472.55	3.30946	0.275959	11.9926	3.88555e-33	3.28527e-32	IP3K2	X	FBgn0061515	4996.7	-2.04826	0.218146	-9.3894	6.03453e-21	5.16774e-20	endos
FBgn0004910	5996.79	4.81972	0.401919	11.9918	3.9244e-33	3.31528e-32	Eip63F-1	X	FBgn0250904	197.368	5.92163	0.630864	9.38655	6.19972e-21	5.30467e-20	CG34434
FBgn0035587	201.353	5.16675	0.431018	11.9873	4.14065e-33	3.49497e-32	Gdap1	X	FBgn0003447	4583.24	-2.30408	0.245664	-9.379	6.66034e-21	5.69394e-20	sn
FBgn0037472	3178.46	-2.26787	0.189223	-11.9852	4.24979e-33	3.58404e-32	CG10098	X	FBgn0050147	1492.93	3.78731	0.403957	9.37553	6.88291e-21	5.8792e-20	Hil
FBgn0000150	14520.7	-2.47266	0.206506	-11.9738	4.87442e-33	4.10731e-32	awd	X	FBgn0029667	158.836	4.91107	0.523976	9.37272	7.06902e-21	6.03303e-20	Gas8
FBgn0035776	218.062	7.57917	0.633399	11.9659	5.3632e-33	4.51532e-32	CG8564	X	FBgn0041092	5676.55	2.75324	0.293853	9.36947	7.28982e-21	6.21619e-20	tai
FBgn0016687	4779.75	-2.09146	0.174931	-11.9559	6.04956e-33	5.08884e-32	Nurf-38	X	FBgn0037632	5663.94	-2.35022	0.250967	-9.36464	7.63124e-21	6.50179e-20	Tcp-1eta
FBgn0029750	222.265	4.84661	0.405933	11.9394	7.37247e-33	6.19638e-32	CG3323	X	FBgn0039505	1360.12	-2.6332	0.281194	-9.36437	7.65068e-21	6.51282e-20	CG5934
FBgn0034645	2735.33	-2.55299	0.213974	-11.9313	8.12924e-33	6.82663e-32	ND-B12	X	FBgn0030594	804.174	4.25129	0.454173	9.36049	7.93659e-21	6.75048e-20	CG9509
FBgn0063497	1627.54	4.238	0.355221	11.9306	8.19628e-33	6.87708e-32	GstE3	X	FBgn0265957	159.228	5.59994	0.598419	9.35789	8.1344e-21	6.91286e-20	CR44744
FBgn0036529	207.184	5.00183	0.419311	11.9287	8.38772e-33	7.03174e-32	pgant8	X	FBgn0024897	261.488	4.17324	0.446611	9.34422	9.25658e-21	7.85987e-20	b6
FBgn0261261	3335.75	2.00094	0.167763	11.9272	8.54299e-33	7.15584e-32	plx	X	FBgn0019650	1525.12	-2.83383	0.303329	-9.34244	9.41395e-21	7.98673e-20	toy
FBgn0035850	9007.92	2.08124	0.174547	11.9237	8.90851e-33	7.45569e-32	Atg18a	X	FBgn0261119	1367.63	-2.96826	0.317783	-9.34054	9.58429e-21	8.12437e-20	Prp19
FBgn0085736	810.552	-2.89433	0.24281	-11.9202	9.29164e-33	7.76976e-32	CG40472	X	FBgn0086253	536.971	-3.15312	0.337657	-9.33823	9.79621e-21	8.297e-20	rumi
FBgn0029831	775.99	5.82663	0.488922	11.9173	9.61642e-33	8.03455e-32	CG5966	X	FBgn0263102	10701.3	2.49894	0.267611	9.33794	9.82234e-21	8.3121e-20	psq
FBgn0031275	2237.56	3.23685	0.271803	11.9088	1.06487e-32	8.88947e-32	GABA-B-R3	X	FBgn0264270	19670.4	2.67293	0.286548	9.32802	1.07867e-20	9.12047e-20	Sxl
FBgn0036007	10531.3	-3.05955	0.257018	-11.904	1.12786e-32	9.40742e-32	path	X	FBgn0030634	852.953	2.60334	0.279111	9.32724	1.08659e-20	9.17975e-20	CG9164
FBgn0030082	1281.11	-2.65921	0.223441	-11.9012	1.16697e-32	9.72541e-32	HP1b	X	FBgn0263740	2897.79	-2.30992	0.247665	-9.32678	1.09134e-20	9.21205e-20	eIF-2gamma
FBgn0039537	7790.66	1.93598	0.162679	11.9006	1.17479e-32	9.78229e-32	CG5590	X	FBgn0024754	3524.96	-2.41009	0.258741	-9.31468	1.22324e-20	1.03168e-19	Flo1
FBgn0033555	1448.1	-2.73282	0.22964	-11.9005	1.17691e-32	9.79169e-32	RpS15Ab	X	FBgn0003330	707.234	-3.49893	0.375739	-9.31212	1.25307e-20	1.05595e-19	Sce
FBgn0033659	288.793	5.06086	0.42552	11.8934	1.28148e-32	1.06528e-31	Damm	X	FBgn0004595	26483.3	-2.72631	0.292843	-9.30978	1.28094e-20	1.07853e-19	pros
FBgn0085409	2588.94	-2.98279	0.250882	-11.8892	1.34663e-32	1.11849e-31	smal	X	FBgn0037181	1221.17	3.07155	0.330029	9.3069	1.31618e-20	1.10727e-19	CG11370
FBgn0021795	5060.99	-1.87324	0.157821	-11.8694	1.70739e-32	1.41695e-31	Tapdelta	X	FBgn0027950	1535.93	-2.51088	0.26983	-9.30542	1.33459e-20	1.12099e-19	MBD-like
FBgn0058470	1143.12	-3.7489	0.315884	-11.868	1.73624e-32	1.43968e-31	CG40470	X	FBgn0038214	137.453	6.83019	0.734002	9.30541	1.33473e-20	1.12099e-19	CG9616
FBgn0038979	275.337	6.1133	0.515312	11.8633	1.83636e-32	1.52143e-31	tHMG2	X	FBgn0035196	218.139	5.47295	0.588453	9.30058	1.39687e-20	1.1722e-19	CG9129
FBgn0003885	5029.05	-2.20247	0.185666	-11.8626	1.85171e-32	1.53286e-31	alphaTub84D	X	FBgn0037750	299.882	6.16351	0.662721	9.3003	1.40054e-20	1.1743e-19	Whamy
FBgn0016120	7712.15	-1.91118	0.161124	-11.8616	1.87407e-32	1.55007e-31	ATPsynD	X	FBgn0033715	523.021	-3.72139	0.400184	-9.29921	1.41488e-20	1.18533e-19	CG8490
FBgn0039902	10841.7	2.14318	0.180773	11.8556	2.01213e-32	1.66287e-31	Zip102B	X	FBgn0035422	9226.28	-3.05454	0.328665	-9.2938	1.48879e-20	1.24621e-19	RpL28
FBgn0000153	658.548	5.6242	0.474441	11.8544	2.0424e-32	1.68647e-31	b	X	FBgn0026181	2898.02	2.24981	0.242294	9.28543	1.61054e-20	1.347e-19	Rok
FBgn0035120	743.143	-3.2948	0.277954	-11.8538	2.05666e-32	1.69683e-31	wac	X	FBgn0032170	1853.37	2.38749	0.25723	9.28152	1.6708e-20	1.39623e-19	CG4658
FBgn0035675	880.022	-2.8407	0.239785	-11.8469	2.23355e-32	1.84123e-31	CG6610	X	FBgn0051118	1295	-2.87678	0.309974	-9.28073	1.68322e-20	1.40544e-19	RabX4
FBgn0032105	1521.26	-2.84995	0.240589	-11.8457	2.26452e-32	1.86521e-31	borr	X	FBgn0053543	1932.64	2.27616	0.24534	9.27758	1.73373e-20	1.44641e-19	CG33543
FBgn0030742	3395.89	-2.93901	0.248246	-11.8391	2.45009e-32	2.01638e-31	CG9919	X	FBgn0019968	4457.76	2.21435	0.238746	9.27495	1.77708e-20	1.48134e-19	Khc-73
FBgn0039584	5629.44	2.05616	0.173816	11.8295	2.7471e-32	2.25893e-31	beat-VI	X	FBgn0038921	133.572	5.58878	0.602773	9.27179	1.8305e-20	1.52461e-19	CG6332
FBgn0038248	196.051	5.0956	0.430893	11.8257	2.8764e-32	2.36329e-31	CG7886	X	FBgn0267624	286.275	3.22395	0.347796	9.26968	1.86709e-20	1.55379e-19	CR45962
FBgn0004914	1455.72	2.72547	0.230536	11.8223	2.99285e-32	2.45692e-31	Hnf4	X	FBgn0031690	198.039	6.05989	0.654362	9.26076	2.02981e-20	1.68781e-19	CG7742
FBgn0032076	694.298	4.29133	0.363009	11.8216	3.02003e-32	2.47718e-31	CG9510	X	FBgn0085813	201.888	-4.8885	0.528113	-9.25654	2.11165e-20	1.7544e-19	18SrRNA-Psi:CR41602
FBgn0031043	1103.14	-2.44204	0.206635	-11.8181	3.14565e-32	2.57808e-31	NAA20	X	FBgn0267073	184.949	5.09659	0.550669	9.25527	2.13684e-20	1.77386e-19	CR45517
FBgn0034693	412.522	5.51681	0.466919	11.8153	3.25223e-32	2.66322e-31	CG11073	X	FBgn0266326	246.731	4.30527	0.465181	9.25506	2.14119e-20	1.776e-19	CR44991
FBgn0030058	716.827	-3.19269	0.270295	-11.8119	3.39004e-32	2.77377e-31	CG11294	X	FBgn0263852	3447.64	-2.47637	0.267614	-9.2535	2.17253e-20	1.8005e-19	l(2)k12914
FBgn0034877	5583.19	-2.02436	0.171424	-11.8091	3.50239e-32	2.86333e-31	levy	X	FBgn0023507	960.763	3.60676	0.38987	9.25118	2.22022e-20	1.83851e-19	D2hgdh
FBgn0000100	13193	-2.69294	0.228117	-11.8051	3.67406e-32	3.00119e-31	RpLP0	X	FBgn0011692	607.414	-3.30057	0.356814	-9.25011	2.24259e-20	1.8555e-19	pav
FBgn0031515	671.198	2.77551	0.23518	11.8017	3.82729e-32	3.12378e-31	CG9664	X	FBgn0028371	1828.95	3.56825	0.385843	9.24795	2.28843e-20	1.89187e-19	jbug
FBgn0260006	461.03	5.32962	0.451774	11.7971	4.03969e-32	3.29441e-31	drd	X	FBgn0262722	131.527	6.44903	0.697503	9.24588	2.33307e-20	1.92719e-19	CR43166
FBgn0000617	672.731	-2.62788	0.222855	-11.7919	4.29826e-32	3.50239e-31	e(y)1	X	FBgn0034430	1091.23	-3.02645	0.327354	-9.2452	2.34797e-20	1.9379e-19	mip40
FBgn0039830	48150.1	-1.79966	0.152637	-11.7904	4.37322e-32	3.56054e-31	ATPsynC	X	FBgn0019940	179.877	4.54091	0.491178	9.24494	2.35383e-20	1.94113e-19	Rh6
FBgn0266569	807.768	3.41841	0.290147	11.7817	4.85214e-32	3.9472e-31	CG42259	X	FBgn0035271	1032.13	-3.12307	0.337997	-9.23995	2.46621e-20	2.03214e-19	CG2021
FBgn0052638	3180.45	3.14487	0.266985	11.7792	4.99561e-32	4.06057e-31	CG32638	X	FBgn0004911	124.046	6.16808	0.667613	9.239	2.48823e-20	2.04692e-19	Eig63F-2
FBgn0259483	4614.91	-2.06071	0.175022	-11.774	5.31486e-32	4.31653e-31	Mob4	X	FBgn0039300	7207.19	-2.8322	0.306548	-9.239	2.48819e-20	2.04692e-19	RpS27
FBgn0031873	757.721	-2.80267	0.238208	-11.7657	5.86702e-32	4.76106e-31	Gas41	X	FBgn0028563	1728.63	4.27628	0.463287	9.2303	2.69863e-20	2.21819e-19	sut1
FBgn0000395	1317.33	2.57075	0.218529	11.7638	5.99421e-32	4.86028e-31	cv-2	X	FBgn0024989	1481.09	4.27116	0.462932	9.22633	2.80063e-20	2.30014e-19	CG3777
FBgn0261383	2880.78	2.21779	0.188547	11.7625	6.08816e-32	4.93241e-31	IntS6	X	FBgn0261698	1497.14	2.55941	0.277622	9.21905	2.9975e-20	2.45981e-19	SLO2
FBgn0037064	192.368	5.0898	0.433012	11.7544	6.70268e-32	5.42582e-31	CG9389	X	FBgn0051855	1545.52	-2.57784	0.27968	-9.21711	3.05219e-20	2.50265e-19	CG31855
FBgn0030854	3530.54	-2.38253	0.202697	-11.7542	6.72094e-32	5.43615e-31	CG8289	X	FBgn0065099	256.314	-4.95493	0.537743	-9.21432	3.13267e-20	2.56653e-19	snRNA:7SK
FBgn0039857	10421.3	-2.03533	0.173309	-11.7439	7.58963e-32	6.13376e-31	RpL6	X	FBgn0040636	557.95	3.06732	0.332958	9.21231	3.19167e-20	2.61274e-19	CG13255
FBgn0020621	2621.33	2.36746	0.201599	11.7434	7.63122e-32	6.16233e-31	Pkn	X	FBgn0038476	5419.74	-2.8622	0.310746	-9.21073	3.23902e-20	2.64934e-19	kuk
FBgn0083167	4836.96	-2.0157	0.171671	-11.7416	7.79859e-32	6.29235e-31	Neb-cGP	X	FBgn0052220	269.924	-4.22368	0.458639	-9.20916	3.28679e-20	2.68622e-19	Csas
FBgn0036622	283.787	7.74286	0.659741	11.7362	8.31326e-32	6.70214e-31	CG4753	X	FBgn0044050	1719.81	-3.3821	0.367468	-9.2038	3.455e-20	2.8214e-19	Ilp3
FBgn0037702	3770.57	2.0826	0.177492	11.7335	8.58446e-32	6.91515e-31	CG8176	X	FBgn0015001	161.286	5.41645	0.588585	9.2025	3.49712e-20	2.85347e-19	iotaTry
FBgn0010215	16428.9	1.85746	0.158394	11.7268	9.28875e-32	7.47638e-31	alpha-Cat	X	FBgn0260003	4105.95	2.53456	0.275485	9.20036	3.56756e-20	2.90858e-19	Dys
FBgn0037834	3370	-3.26307	0.278262	-11.7266	9.31078e-32	7.48802e-31	Art1	X	FBgn0027504	4728.76	2.41716	0.262795	9.19792	3.64941e-20	2.97289e-19	CG8878
FBgn0032869	215.459	4.93167	0.420734	11.7216	9.88071e-32	7.93991e-31	CG17470	X	FBgn0029992	1372.85	2.28678	0.248689	9.19534	3.73813e-20	3.04269e-19	Upf2
FBgn0262018	1076.84	3.21566	0.274363	11.7204	1.00146e-31	8.04099e-31	CadN2	X	FBgn0035209	611.066	-3.29888	0.358905	-9.19152	3.87317e-20	3.15005e-19	msd1
FBgn0043012	2863.83	-1.84029	0.157096	-11.7144	1.07492e-31	8.6238e-31	AP-2sigma	X	FBgn0050047	140.469	4.95666	0.540068	9.17784	4.39817e-20	3.57414e-19	CG30047
FBgn0036133	1070.5	-2.4191	0.206525	-11.7133	1.08909e-31	8.73035e-31	CG7638	X	FBgn0026263	733.869	-2.91816	0.31803	-9.17572	4.48559e-20	3.64223e-19	bip1
FBgn0036667	1410.81	-2.24105	0.191471	-11.7044	1.2106e-31	9.69661e-31	CG9669	X	FBgn0265356	448.143	5.00026	0.544988	9.175	4.51586e-20	3.66384e-19	tn
FBgn0015602	2978.52	-2.10043	0.179471	-11.7035	1.22325e-31	9.78998e-31	BEAF-32	X	FBgn0266376	518.962	3.26894	0.356685	9.1648	4.96402e-20	4.02418e-19	CR45018
FBgn0030929	272.111	5.90821	0.504896	11.7018	1.24741e-31	9.97525e-31	CG15043	X	FBgn0261386	471.509	-4.46439	0.48719	-9.16356	5.02148e-20	4.06748e-19	Gpa2
FBgn0035598	396.939	5.99916	0.512895	11.6967	1.32568e-31	1.0584e-30	CG4669	X	FBgn0035603	774.72	-2.90354	0.316934	-9.16132	5.12671e-20	4.14936e-19	Pfdn4
FBgn0034920	411.462	5.59451	0.478402	11.6942	1.36508e-31	1.08898e-30	CG5597	X	FBgn0011704	1464.9	-2.61338	0.285385	-9.15739	5.31678e-20	4.29973e-19	RnrS
FBgn0032218	334.741	3.84989	0.329335	11.6899	1.43591e-31	1.14456e-30	CG5381	X	FBgn0036815	986.651	-3.35664	0.366593	-9.1563	5.37051e-20	4.33968e-19	HipHop
FBgn0038912	957.222	2.79294	0.238924	11.6897	1.43948e-31	1.14648e-30	CG6656	X	FBgn0039857	11609.4	-2.35361	0.257066	-9.15567	5.4023e-20	4.36186e-19	RpL6
FBgn0263111	5315.53	2.45083	0.209767	11.6836	1.5461e-31	1.2304e-30	cac	X	FBgn0004167	1294.42	2.75014	0.300496	9.15199	5.58955e-20	4.50941e-19	kst
FBgn0036975	1158.4	3.49611	0.299507	11.6729	1.75385e-31	1.39462e-30	CG5618	X	FBgn0050105	491.604	-3.39062	0.370577	-9.14957	5.71615e-20	4.60784e-19	CG30105
FBgn0052655	349.594	4.02725	0.345169	11.6675	1.86906e-31	1.48504e-30	CG32655	X	FBgn0010590	6584.3	-2.06219	0.225394	-9.14926	5.73231e-20	4.61716e-19	Prosbeta1
FBgn0051072	2488.58	2.63561	0.226098	11.657	2.11468e-31	1.67884e-30	Lerp	X	FBgn0053229	6868.55	2.74422	0.29995	9.14893	5.75023e-20	4.62787e-19	CG33229
FBgn0267183	193.77	7.53809	0.647007	11.6507	2.27559e-31	1.80513e-30	CR45623	X	FBgn0015299	3045.39	-2.99828	0.327982	-9.14161	6.153e-20	4.94806e-19	Ssb-c31a
FBgn0011589	1692.98	3.17059	0.27222	11.6472	2.37189e-31	1.88001e-30	Elk	X	FBgn0030058	603.464	-3.09751	0.338873	-9.14063	6.20916e-20	4.98922e-19	CG11294
FBgn0033113	316.304	5.81385	0.499235	11.6455	2.41837e-31	1.91531e-30	Spn42Dc	X	FBgn0000611	4204	-2.39226	0.261752	-9.13941	6.27951e-20	5.04171e-19	exd
FBgn0037376	2384.31	-2.37561	0.204037	-11.6431	2.48908e-31	1.96974e-30	Hat1	X	FBgn0031663	647.752	-2.7483	0.300786	-9.13708	6.41613e-20	5.14728e-19	CG8891
FBgn0264481	852.616	3.32763	0.285817	11.6425	2.50456e-31	1.98041e-30	CR43889	X	FBgn0264602	283.781	4.48448	0.490808	9.13692	6.42553e-20	5.1507e-19	CR43951
FBgn0037632	6536.02	-2.42961	0.208808	-11.6356	2.7171e-31	2.14675e-30	Tcp-1eta	X	FBgn0035833	2705.36	2.18535	0.23925	9.13416	6.5918e-20	5.27976e-19	CG7565
FBgn0000659	4821.09	2.62072	0.225324	11.6309	2.8704e-31	2.26605e-30	fkh	X	FBgn0053111	1272.56	2.68635	0.294286	9.12836	6.95467e-20	5.56595e-19	CG33111
FBgn0261113	5878.36	2.29079	0.197087	11.6232	3.1398e-31	2.47676e-30	Xrp1	X	FBgn0263131	632.866	3.28457	0.359923	9.12577	7.12249e-20	5.69572e-19	CG43373
FBgn0035422	8540.02	-2.34336	0.201616	-11.6229	3.15372e-31	2.48576e-30	RpL28	X	FBgn0040364	415.028	5.33677	0.584827	9.12537	7.14888e-20	5.71227e-19	CG11378
FBgn0011604	2030	-2.03739	0.175311	-11.6216	3.20046e-31	2.52059e-30	Iswi	X	FBgn0261550	4086.22	2.3659	0.25931	9.12383	7.2513e-20	5.78949e-19	CG42668
FBgn0033104	930.119	-3.07239	0.264394	-11.6205	3.24139e-31	2.55079e-30	CG15237	X	FBgn0040066	1090.77	-2.52971	0.27738	-9.12005	7.50907e-20	5.99053e-19	wds
FBgn0029174	4240.41	-2.30954	0.198781	-11.6186	3.31686e-31	2.6081e-30	FKBP59	X	FBgn0267978	1209.68	-2.87439	0.315432	-9.11257	8.04568e-20	6.41352e-19	ap
FBgn0243486	1960.63	2.59352	0.22329	11.615	3.45622e-31	2.71553e-30	rdo	X	FBgn0011206	1761.65	2.71291	0.297891	9.10706	8.4641e-20	6.7417e-19	bol
FBgn0035091	519.871	4.46865	0.384938	11.6087	3.72073e-31	2.92102e-30	CG3829	X	FBgn0034083	2783.43	2.37618	0.260958	9.1056	8.57943e-20	6.82814e-19	lbk
FBgn0262872	3733.99	1.8574	0.160015	11.6077	3.76764e-31	2.95551e-30	milt	X	FBgn0033712	1217.54	2.37989	0.261421	9.10366	8.73403e-20	6.94566e-19	CG13163
FBgn0283531	765.168	3.02107	0.260342	11.6042	3.92297e-31	3.07491e-30	Duox	X	FBgn0027108	5851.69	-2.11359	0.232179	-9.1033	8.76304e-20	6.9616e-19	Inx2
FBgn0086677	6173.37	2.16615	0.186673	11.604	3.93354e-31	3.08075e-30	jeb	X	FBgn0035934	223.65	3.59282	0.394675	9.10324	8.76795e-20	6.9616e-19	TrpA1
FBgn0020618	8249.26	-2.28884	0.197275	-11.6023	4.0118e-31	3.13956e-30	Rack1	X	FBgn0035755	184.017	4.94325	0.543054	9.10269	8.81233e-20	6.9913e-19	CG14830
FBgn0043001	1146.13	-3.29453	0.284068	-11.5977	4.23292e-31	3.30998e-30	Chrac-16	X	FBgn0260960	10781.7	2.65586	0.29199	9.09571	9.39686e-20	7.44915e-19	Baldspot
FBgn0011703	1313.37	-3.33548	0.287736	-11.5922	4.51541e-31	3.52808e-30	RnrL	X	FBgn0053988	3745.19	2.25273	0.247806	9.0907	9.84044e-20	7.79463e-19	Mid1
FBgn0267910	218163	-2.62649	0.226635	-11.5891	4.68236e-31	3.65564e-30	MRE16	X	FBgn0085261	1755.51	2.28683	0.251578	9.08996	9.90793e-20	7.84189e-19	CG34232
FBgn0031145	6101.96	-2.01375	0.173803	-11.5864	4.82911e-31	3.76724e-30	Ntf-2	X	FBgn0030603	784.864	2.48828	0.273826	9.08711	1.0171e-19	8.04374e-19	CG5541
FBgn0011559	281.384	6.37695	0.55041	11.5858	4.86222e-31	3.79007e-30	Acp36DE	X	FBgn0010225	3252.39	2.47653	0.272539	9.08687	1.01933e-19	8.05501e-19	Gel
FBgn0025463	3539.35	-2.03109	0.175326	-11.5846	4.93014e-31	3.83999e-30	Bap60	X	FBgn0014343	3691.3	2.90032	0.31924	9.0851	1.03602e-19	8.18048e-19	mirr
FBgn0010488	15396.4	1.9972	0.172442	11.5818	5.09471e-31	3.96505e-30	NAT1	X	FBgn0039337	431.868	-3.32574	0.366269	-9.08004	1.08533e-19	8.56308e-19	MED28
FBgn0259184	185.297	6.46714	0.558723	11.5749	5.52574e-31	4.29712e-30	CG42288	X	FBgn0035976	530.08	3.6612	0.403408	9.07567	1.12983e-19	8.90714e-19	PGRP-LC
FBgn0005411	2452.34	-2.30191	0.198927	-11.5716	5.7384e-31	4.45899e-30	U2af50	X	FBgn0033864	412.371	4.11684	0.453783	9.07226	1.16577e-19	9.18331e-19	CG18368
FBgn0051988	287.492	6.24458	0.539797	11.5684	5.95903e-31	4.62679e-30	CG31988	X	FBgn0263911	5998.15	-2.86337	0.315685	-9.07032	1.18666e-19	9.34056e-19	COX8
FBgn0028992	1408.37	-2.2213	0.192086	-11.5641	6.26285e-31	4.85887e-30	sds22	X	FBgn0029944	1765.35	2.38832	0.263327	9.06981	1.19224e-19	9.37711e-19	Dok
FBgn0262531	2913.22	-4.72458	0.408804	-11.5571	6.7971e-31	5.26922e-30	CG43085	X	FBgn0038581	719.161	-3.24383	0.357709	-9.06834	1.2084e-19	9.49673e-19	CG14314
FBgn0035767	1416.54	3.38029	0.292499	11.5566	6.83865e-31	5.29728e-30	CG8596	X	FBgn0030300	386.668	4.10387	0.452735	9.06462	1.25034e-19	9.81862e-19	Sk1
FBgn0027951	9678.98	2.26474	0.196031	11.5529	7.13365e-31	5.52145e-30	MTA1-like	X	FBgn0015575	549.125	3.87158	0.427234	9.06197	1.28121e-19	1.00532e-18	alpha-Est7
FBgn0020521	5157.94	5.00309	0.433246	11.5479	7.56294e-31	5.84915e-30	pio	X	FBgn0264706	215.433	3.57933	0.395299	9.05474	1.36899e-19	1.07336e-18	CR43975
FBgn0027844	2932.69	3.15941	0.274011	11.5302	9.29004e-31	7.17926e-30	CAH1	X	FBgn0086472	26188.2	-3.22765	0.356579	-9.05171	1.40744e-19	1.10264e-18	RpS25
FBgn0015929	1466.65	-3.00661	0.260823	-11.5274	9.5967e-31	7.41045e-30	dpa	X	FBgn0001491	1326.62	-2.48795	0.274863	-9.05162	1.40861e-19	1.1027e-18	l(1)10Bb
FBgn0034538	289.924	4.03446	0.350006	11.5268	9.66611e-31	7.45822e-30	CG16799	X	FBgn0035598	237.949	6.30242	0.696443	9.04944	1.43698e-19	1.12363e-18	CG4669
FBgn0039406	2621	-2.64423	0.229459	-11.5237	1.00178e-30	7.72355e-30	RpL34a	X	FBgn0086356	1329.94	-3.17377	0.350717	-9.0494	1.43759e-19	1.12363e-18	tum
FBgn0037621	2368.42	-2.1532	0.186893	-11.5211	1.03314e-30	7.95915e-30	M1BP	X	FBgn0265194	1081.96	2.49964	0.276284	9.04736	1.4647e-19	1.14392e-18	Trpm
FBgn0001218	45777.5	2.37728	0.206408	11.5174	1.07869e-30	8.30353e-30	Hsc70-3	X	FBgn0011638	2219.66	-2.06848	0.228801	-9.04055	1.55889e-19	1.21654e-18	La
FBgn0030853	2035.54	-1.85983	0.161533	-11.5137	1.12582e-30	8.65958e-30	ND-24	X	FBgn0035906	1463.46	-2.26695	0.250879	-9.03605	1.62433e-19	1.26663e-18	GstO2
FBgn0027492	18524.6	1.84297	0.160099	11.5114	1.15543e-30	8.88049e-30	wdb	X	FBgn0034972	140.178	5.7954	0.641394	9.03563	1.63058e-19	1.27051e-18	CG10339
FBgn0033349	3997.47	1.83703	0.159607	11.5097	1.17861e-30	9.05161e-30	CG8243	X	FBgn0033210	789.628	-2.93385	0.324969	-9.02809	1.74701e-19	1.36017e-18	U2A
FBgn0038923	828.111	-2.56017	0.222537	-11.5045	1.25203e-30	9.60794e-30	mRpL35	X	FBgn0262624	1579.68	3.99058	0.442023	9.028	1.74845e-19	1.36023e-18	Tmhs
FBgn0038095	246.859	5.65914	0.491978	11.5028	1.27677e-30	9.79025e-30	Cyp304a1	X	FBgn0035987	3134.41	-2.14906	0.238068	-9.02709	1.76297e-19	1.37047e-18	CG3689
FBgn0030294	1737.62	-2.76662	0.240535	-11.5019	1.29003e-30	9.88425e-30	Pa1	X	FBgn0000114	1423.52	2.24816	0.249138	9.02375	1.81753e-19	1.41179e-18	bru1
FBgn0038223	1766.51	2.73871	0.238184	11.4983	1.34495e-30	1.0297e-29	Afti	X	FBgn0001086	738.257	-2.55514	0.283176	-9.02314	1.82767e-19	1.41857e-18	fzy
FBgn0069354	170.583	5.85509	0.509234	11.4978	1.35253e-30	1.0347e-29	Porin2	X	FBgn0030545	741.1	-2.75868	0.305798	-9.02126	1.85944e-19	1.44211e-18	CG11590
FBgn0038834	5920.88	-2.93463	0.255361	-11.4921	1.44561e-30	1.10506e-29	RpS30	X	FBgn0039109	911.366	3.06622	0.339904	9.02084	1.86648e-19	1.44645e-18	CG10365
FBgn0036145	1274.38	-4.66401	0.405853	-11.4919	1.44924e-30	1.10698e-29	CG7607	X	FBgn0030276	12106.8	3.01646	0.334394	9.02069	1.86916e-19	1.44741e-18	Dlic
FBgn0030545	844.769	-2.81512	0.245134	-11.484	1.58784e-30	1.21191e-29	CG11590	X	FBgn0003124	1752.89	-2.29814	0.254858	-9.01734	1.9271e-19	1.49112e-18	polo
FBgn0003360	15675.7	-2.17174	0.189297	-11.4726	1.81055e-30	1.38082e-29	sesB	X	FBgn0260779	184.922	-3.82046	0.42372	-9.01649	1.94204e-19	1.50153e-18	GatA
FBgn0051453	2207.31	-2.16334	0.188748	-11.4615	2.05903e-30	1.56912e-29	pch2	X	FBgn0036109	162.219	6.50182	0.72116	9.01577	1.95487e-19	1.51028e-18	Cpr67Fa2
FBgn0033875	4708.52	-2.78433	0.24312	-11.4525	2.2848e-30	1.73982e-29	CG6357	X	FBgn0037520	253.739	5.28765	0.586658	9.01317	2.00179e-19	1.54534e-18	CG18268
FBgn0035209	537.752	-3.01151	0.263141	-11.4445	2.50681e-30	1.90741e-29	msd1	X	FBgn0040233	525.166	2.65295	0.294363	9.01251	2.01396e-19	1.55354e-18	cana
FBgn0039505	1494.43	-2.148	0.187761	-11.44	2.63782e-30	2.00556e-29	CG5934	X	FBgn0266098	194.467	3.81459	0.423314	9.01126	2.03696e-19	1.57007e-18	rg
FBgn0000625	15005.3	11.3617	0.993322	11.438	2.6992e-30	2.05064e-29	eyg	X	FBgn0033644	167.973	4.68725	0.520275	9.00918	2.0761e-19	1.59901e-18	Tret1-2
FBgn0052636	359.216	5.50874	0.481662	11.4369	2.73372e-30	2.07527e-29	CR32636	X	FBgn0033063	126.64	4.73232	0.525486	9.00559	2.145e-19	1.65081e-18	CG14589
FBgn0002563	52609.2	8.20168	0.717131	11.4368	2.73843e-30	2.07725e-29	Lsp1beta	X	FBgn0031515	697.029	3.32405	0.369116	9.00544	2.14803e-19	1.65188e-18	CG9664
FBgn0265658	197.066	7.77121	0.679629	11.4345	2.81183e-30	2.1313e-29	CR44465	X	FBgn0000241	176.631	4.55058	0.50537	9.00445	2.16744e-19	1.66425e-18	bw
FBgn0023528	10139.8	2.35878	0.206553	11.4198	3.33136e-30	2.52315e-29	CG2924	X	FBgn0011300	4997.26	2.28046	0.253257	9.00452	2.16616e-19	1.66425e-18	babo
FBgn0038857	587.002	-2.59773	0.227634	-11.4119	3.64773e-30	2.76066e-29	Bdbt	X	FBgn0002521	2349.02	-1.99652	0.221846	-8.99957	2.26599e-19	1.73859e-18	pho
FBgn0037683	171.361	5.56296	0.487766	11.405	3.94826e-30	2.98582e-29	CG18473	X	FBgn0284252	1306.44	2.27766	0.253142	8.99757	2.30775e-19	1.76927e-18	Letm1
FBgn0031064	3779.45	1.89945	0.16655	11.4047	3.96093e-30	2.99311e-29	CG12531	X	FBgn0032217	1763.36	-2.3287	0.2589	-8.9946	2.37093e-19	1.81633e-18	CG4972
FBgn0262605	221.836	5.40663	0.474167	11.4024	4.06854e-30	3.07208e-29	CG43131	X	FBgn0032634	2146.92	-2.53606	0.281985	-8.99358	2.39307e-19	1.83189e-18	Rpb11
FBgn0010397	1639.3	3.78354	0.332119	11.3921	4.57759e-30	3.45381e-29	LamC	X	FBgn0031769	7879.1	-3.12107	0.347058	-8.99295	2.4068e-19	1.84099e-18	CG9135
FBgn0031459	3791.8	-2.32492	0.204295	-11.3802	5.24786e-30	3.95651e-29	CG2862	X	FBgn0000411	1571.81	-2.47914	0.275717	-8.99161	2.43634e-19	1.86216e-18	D
FBgn0086904	7889.5	-2.48491	0.218401	-11.3777	5.39778e-30	4.06644e-29	Nacalpha	X	FBgn0036876	1876.38	3.36964	0.374792	8.9907	2.4567e-19	1.8763e-18	CG9451
FBgn0004657	4796.25	1.76333	0.155039	11.3734	5.67055e-30	4.26868e-29	mys	X	FBgn0011762	278.933	-3.19623	0.355525	-8.99018	2.46819e-19	1.88364e-18	DNApol-alpha50
FBgn0039293	1272.17	-2.91208	0.256245	-11.3644	6.28637e-30	4.72865e-29	CG11851	X	FBgn0010452	2296.86	-2.48484	0.276428	-8.9891	2.49256e-19	1.90079e-18	trn
FBgn0032200	2011.12	-2.04551	0.180007	-11.3635	6.3558e-30	4.77724e-29	CG5676	X	FBgn0052677	4888.45	2.14995	0.23921	8.98769	2.52484e-19	1.92394e-18	X11Lbeta
FBgn0038373	391.45	8.09334	0.712267	11.3628	6.40674e-30	4.81187e-29	CG4546	X	FBgn0011202	1518.67	2.79204	0.310715	8.98585	2.56742e-19	1.9549e-18	dia
FBgn0031753	531.459	-3.51546	0.309405	-11.362	6.46508e-30	4.852e-29	CG13999	X	FBgn0036778	202.82	5.23699	0.583046	8.98212	2.6561e-19	2.02089e-18	Cyp312a1
FBgn0014269	936.013	-2.53801	0.223469	-11.3573	6.82365e-30	5.11722e-29	prod	X	FBgn0002632	342.85	-4.15821	0.462959	-8.98182	2.66321e-19	2.02476e-18	E(spl)m6-BFM
FBgn0031835	1456.65	2.01492	0.17742	11.3568	6.86016e-30	5.1407e-29	CG11319	X	FBgn0051151	3812.38	2.53953	0.28278	8.9806	2.69304e-19	2.0459e-18	wge
FBgn0029930	1530.06	2.13212	0.187767	11.3551	6.99373e-30	5.23682e-29	CG12541	X	FBgn0031468	163.666	5.55292	0.61858	8.97688	2.78545e-19	2.11449e-18	CG2975
FBgn0037686	2836.66	-2.57527	0.226848	-11.3524	7.21553e-30	5.39881e-29	RpL34b	X	FBgn0259213	2855.46	2.45081	0.273161	8.97204	2.91068e-19	2.20789e-18	CG42313
FBgn0003204	8085.31	1.58127	0.13934	11.3483	7.56242e-30	5.65408e-29	ras	X	FBgn0023528	8645.31	2.40933	0.268777	8.96405	3.12956e-19	2.37034e-18	CG2924
FBgn0264602	287.243	4.28813	0.378073	11.3421	8.12054e-30	6.06677e-29	CR43951	X	FBgn0052652	269.904	6.33699	0.707116	8.96174	3.19593e-19	2.41878e-18	CR32652
FBgn0259785	3157.04	-2.24432	0.198057	-11.3317	9.14305e-30	6.82552e-29	pzg	X	FBgn0267991	195.054	4.61455	0.515278	8.95546	3.38321e-19	2.55859e-18	CR46258
FBgn0004168	1742.78	2.21998	0.195916	11.3313	9.18364e-30	6.85065e-29	5-HT1A	X	FBgn0035539	954.828	2.74655	0.306822	8.95159	3.50393e-19	2.64788e-18	slow
FBgn0033378	2486.76	-2.53886	0.224061	-11.3311	9.19992e-30	6.85761e-29	tsu	X	FBgn0033893	149.933	5.54545	0.619532	8.95103	3.52183e-19	2.65941e-18	CG18371
FBgn0051118	1535.08	-2.69528	0.237908	-11.329	9.42251e-30	7.01824e-29	RabX4	X	FBgn0086350	352.996	-3.1299	0.349694	-8.95039	3.54233e-19	2.67287e-18	tef
FBgn0029768	1270.61	2.45038	0.216324	11.3274	9.60217e-30	7.14667e-29	SPR	X	FBgn0032105	1443.5	-3.30926	0.369753	-8.94992	3.55752e-19	2.68231e-18	borr
FBgn0031023	2332.84	2.38023	0.210159	11.3259	9.77096e-30	7.26683e-29	CG14200	X	FBgn0036786	622.889	-3.52383	0.393838	-8.94741	3.63933e-19	2.74194e-18	skl
FBgn0262508	1015.03	2.57526	0.227419	11.3238	9.99961e-30	7.43129e-29	CG43078	X	FBgn0032051	1626.1	2.35809	0.263563	8.947	3.65287e-19	2.75007e-18	CG13097
FBgn0261933	1695.29	-3.40215	0.300467	-11.3229	1.01094e-29	7.50162e-29	SmD1	X	FBgn0037443	3058.8	2.04936	0.229066	8.94657	3.66709e-19	2.75871e-18	Dmtn
FBgn0264706	269.991	4.13749	0.365407	11.3229	1.01019e-29	7.50162e-29	CR43975	X	FBgn0033381	806.14	-3.40123	0.380185	-8.94625	3.67753e-19	2.76449e-18	GstE13
FBgn0051030	4328.9	-2.22907	0.196895	-11.3211	1.03159e-29	7.64909e-29	CG31030	X	FBgn0052758	4398.08	2.41531	0.270279	8.93637	4.02148e-19	3.02078e-18	CG32758
FBgn0032851	155.765	5.70332	0.503847	11.3196	1.04999e-29	7.77972e-29	CG13970	X	FBgn0263246	253.631	5.87316	0.657244	8.93604	4.03353e-19	3.02756e-18	CG43389
FBgn0034407	241.822	6.4213	0.5673	11.3191	1.05602e-29	7.8185e-29	DptB	X	FBgn0261108	2134.4	2.31758	0.259408	8.9341	4.10522e-19	3.07907e-18	Atg13
FBgn0038214	275.949	7.18098	0.634544	11.3168	1.08402e-29	8.01983e-29	CG9616	X	FBgn0040963	178.955	8.46037	0.947364	8.93043	4.24373e-19	3.1782e-18	CG18662
FBgn0083950	4446.33	2.86535	0.253263	11.3137	1.12212e-29	8.29548e-29	CG34114	X	FBgn0266918	5280.1	2.31428	0.259153	8.93018	4.25301e-19	3.18277e-18	CG32486
FBgn0040321	1267.54	3.33105	0.294447	11.3129	1.13246e-29	8.36567e-29	GNBP3	X	FBgn0046332	190.314	7.17788	0.804465	8.92255	4.5569e-19	3.40765e-18	gskt
FBgn0040636	649.713	3.52244	0.311412	11.3112	1.15485e-29	8.52469e-29	CG13255	X	FBgn0002638	2169.16	-2.44267	0.273789	-8.9217	4.59169e-19	3.43111e-18	Rcc1
FBgn0037330	792.846	-2.81527	0.248943	-11.3089	1.18536e-29	8.74338e-29	mRpL44	X	FBgn0250843	5366.26	-2.34435	0.262874	-8.91815	4.74141e-19	3.54035e-18	Prosalpha6
FBgn0029887	4424.26	1.63688	0.144787	11.3054	1.2335e-29	9.09162e-29	CG3198	X	FBgn0020909	707.959	-3.55861	0.39904	-8.91793	4.75092e-19	3.54481e-18	Rtc1
FBgn0035524	869.283	-2.83863	0.251108	-11.3044	1.24741e-29	9.18736e-29	CG11583	X	FBgn0034733	175.9	4.1123	0.461658	8.90768	5.21121e-19	3.88304e-18	CG4752
FBgn0028523	1428.58	-4.15474	0.368015	-11.2896	1.47694e-29	1.08697e-28	CG5888	X	FBgn0267656	142.569	4.81931	0.541029	8.90766	5.21198e-19	3.88304e-18	CR45994
FBgn0030300	368.656	5.0932	0.451921	11.2701	1.84323e-29	1.35453e-28	Sk1	X	FBgn0015391	610.093	-2.65566	0.298193	-8.90583	5.2987e-19	3.94472e-18	glu
FBgn0064225	14863.8	-2.27003	0.201419	-11.2702	1.84207e-29	1.35453e-28	RpL5	X	FBgn0022943	1593.54	-2.43704	0.273685	-8.90455	5.36007e-19	3.98745e-18	Cbp20
FBgn0264695	6518.07	9.01285	0.799955	11.2667	1.91611e-29	1.40704e-28	Mhc	X	FBgn0266723	978.279	-2.6501	0.297663	-8.90302	5.43481e-19	4.04005e-18	Trs31
FBgn0038547	1526.77	-2.26076	0.200682	-11.2653	1.94584e-29	1.42781e-28	CG17803	X	FBgn0035534	446.045	-2.9087	0.326901	-8.89781	5.69601e-19	4.23108e-18	mRpS6
FBgn0033715	550.182	-3.31883	0.294619	-11.2648	1.95728e-29	1.43514e-28	CG8490	X	FBgn0015019	3883.13	-2.15408	0.242164	-8.89514	5.83468e-19	4.33088e-18	Cctgamma
FBgn0032961	2647.8	-2.08805	0.18541	-11.2618	2.02591e-29	1.48437e-28	CG1416	X	FBgn0032052	1526.52	-2.44544	0.275154	-8.88751	6.24936e-19	4.63525e-18	PIG-U
FBgn0053217	1022.41	-2.73701	0.243049	-11.2612	2.04075e-29	1.49413e-28	CG33217	X	FBgn0265523	15216.4	2.95877	0.33301	8.88493	6.39635e-19	4.74076e-18	Smr
FBgn0053143	1081.02	3.29543	0.292641	11.261	2.0445e-29	1.49577e-28	CG33143	X	FBgn0013272	5157.97	2.67512	0.301186	8.88197	6.56865e-19	4.86488e-18	Gp150
FBgn0260008	9154.14	-1.82622	0.162293	-11.2526	2.24907e-29	1.64422e-28	UQCR-11	X	FBgn0086915	188.536	5.66633	0.638176	8.87895	6.74968e-19	4.99526e-18	Mst77F
FBgn0053963	844.618	3.46045	0.307529	11.2524	2.25291e-29	1.64581e-28	CR33963	X	FBgn0004107	966.122	-2.81773	0.317498	-8.8748	7.00601e-19	5.18114e-18	Cdk2
FBgn0051155	1072.59	-2.22239	0.197634	-11.245	2.45126e-29	1.78939e-28	Rpb7	X	FBgn0032030	1148.95	-2.38366	0.268598	-8.87444	7.0283e-19	5.1938e-18	Wdr82
FBgn0026741	512.914	-3.18023	0.283009	-11.2372	2.67725e-29	1.95291e-28	mRpL18	X	FBgn0036323	423.164	5.98618	0.674765	8.87151	7.21626e-19	5.32877e-18	CG14118
FBgn0032368	266.942	5.6625	0.50392	11.2369	2.68667e-29	1.95834e-28	spag4	X	FBgn0267582	152.799	4.76871	0.537552	8.87116	7.23856e-19	5.3413e-18	CR45922
FBgn0005655	4411.98	-3.35637	0.298762	-11.2343	2.76801e-29	2.01614e-28	PCNA	X	FBgn0037746	725.771	-2.99408	0.337601	-8.86871	7.3995e-19	5.45605e-18	CG8478
FBgn0032955	1046.58	2.88239	0.256757	11.2262	3.03399e-29	2.20825e-28	CG2201	X	FBgn0038250	351.889	3.94883	0.445316	8.86747	7.48258e-19	5.51325e-18	CG3505
FBgn0052249	6195	10.0802	0.897943	11.2259	3.04232e-29	2.21268e-28	CG32249	X	FBgn0266737	132.234	5.33418	0.601648	8.86595	7.5857e-19	5.58513e-18	CR45210
FBgn0039261	3273.22	-1.84608	0.164523	-11.2208	3.22435e-29	2.34334e-28	CG6422	X	FBgn0025864	1919.45	2.28065	0.257306	8.86356	7.74961e-19	5.70162e-18	Crag
FBgn0004959	1107.71	-3.11757	0.277894	-11.2185	3.30731e-29	2.40187e-28	phm	X	FBgn0010051	921.038	3.01472	0.340227	8.8609	7.93676e-19	5.83503e-18	Itp-r83A
FBgn0026238	5555.95	-1.82768	0.162963	-11.2153	3.42989e-29	2.48906e-28	gus	X	FBgn0004198	20652.4	2.45503	0.27716	8.8578	8.16098e-19	5.99548e-18	ct
FBgn0034259	2514.6	-2.37635	0.212051	-11.2065	3.78861e-29	2.74736e-28	P32	X	FBgn0031005	426.469	-3.08425	0.348276	-8.85577	8.31113e-19	6.10132e-18	Hs3st-B
FBgn0040364	320.612	5.63619	0.502966	11.2059	3.81443e-29	2.76406e-28	CG11378	X	FBgn0051191	1173.2	3.33028	0.376128	8.85411	8.43555e-19	6.18812e-18	CG31191
FBgn0011705	2570.88	-4.01275	0.358138	-11.2045	3.87591e-29	2.8045e-28	rost	X	FBgn0010612	6329.59	-2.36289	0.266884	-8.85362	8.4724e-19	6.21062e-18	ATPsynG
FBgn0038224	4499.87	-1.70065	0.151782	-11.2045	3.87549e-29	2.8045e-28	ATPsynE	X	FBgn0028554	2417.22	-2.33177	0.26341	-8.85225	8.57696e-19	6.28267e-18	x16
FBgn0030869	4121.68	2.33767	0.208648	11.2039	3.9012e-29	2.82073e-28	Socs16D	X	FBgn0032886	1364.49	-2.40547	0.271816	-8.84963	8.78139e-19	6.42772e-18	CG9328
FBgn0032549	182.554	7.03724	0.628275	11.2009	4.03667e-29	2.91655e-28	CG4650	X	FBgn0025628	2165.36	2.19382	0.247923	8.84881	8.84568e-19	6.46851e-18	CG4199
FBgn0052284	188.532	6.71544	0.599871	11.1948	4.32341e-29	3.12145e-28	CG32284	X	FBgn0284255	2034.39	-2.49389	0.281835	-8.84876	8.85001e-19	6.46851e-18	Arpc4
FBgn0260855	5294.21	1.79231	0.160105	11.1946	4.33476e-29	3.12736e-28	Sec22	X	FBgn0037061	653.414	-2.80506	0.317003	-8.84867	8.85704e-19	6.46893e-18	CG12975
FBgn0001104	7552.16	1.87353	0.167365	11.1943	4.34695e-29	3.13386e-28	Galphai	X	FBgn0026372	18561.2	-2.83576	0.320526	-8.84722	8.97253e-19	6.54851e-18	RpL23A
FBgn0086346	9135.32	1.95336	0.174518	11.1929	4.41546e-29	3.18093e-28	ALiX	X	FBgn0033571	1117.84	-3.37852	0.382424	-8.83448	1.00562e-18	7.33404e-18	Rpb5
FBgn0042135	6830.31	1.90798	0.170486	11.1914	4.49413e-29	3.23525e-28	CG18812	X	FBgn0035181	2051.64	-2.32809	0.263594	-8.83208	1.02744e-18	7.48777e-18	CG9205
FBgn0034724	763.013	-3.33339	0.297862	-11.1911	4.5097e-29	3.2441e-28	babos	X	FBgn0053234	128.369	5.10822	0.578383	8.8319	1.02911e-18	7.49448e-18	CG33234
FBgn0261592	12182.1	-1.80261	0.161081	-11.1907	4.52783e-29	3.25477e-28	RpS6	X	FBgn0033919	3642.9	3.66577	0.415233	8.82822	1.06353e-18	7.73952e-18	CG8547
FBgn0030763	609.131	4.15412	0.371246	11.1897	4.58129e-29	3.2908e-28	CG9782	X	FBgn0030890	2000.21	2.63036	0.297958	8.82794	1.06619e-18	7.75323e-18	CG7536
FBgn0032783	718.979	3.39989	0.303954	11.1855	4.8e-29	3.4454e-28	CG10237	X	FBgn0259243	6523.11	2.20441	0.249789	8.8251	1.09361e-18	7.94687e-18	Pka-R1
FBgn0284252	1911.07	2.55376	0.228352	11.1834	4.91419e-29	3.52481e-28	Letm1	X	FBgn0036557	616.291	-2.63519	0.298627	-8.82434	1.10106e-18	7.99523e-18	mRpS31
FBgn0023167	1301.4	-2.11464	0.189143	-11.1801	5.1026e-29	3.65729e-28	SmD3	X	FBgn0029094	1629.04	-2.53467	0.287346	-8.82099	1.13455e-18	8.23244e-18	asf1
FBgn0032235	355.385	4.52548	0.405015	11.1736	5.49029e-29	3.93232e-28	CG5096	X	FBgn0029174	3821.78	-1.95892	0.222245	-8.81422	1.20523e-18	8.73898e-18	FKBP59
FBgn0261119	1571.26	-2.42883	0.217405	-11.1719	5.59743e-29	4.00615e-28	Prp19	X	FBgn0036138	111.698	5.39029	0.611626	8.81304	1.21798e-18	8.82507e-18	CG14143
FBgn0015218	8712.32	-1.79562	0.160744	-11.1707	5.67479e-29	4.05858e-28	eIF-4E	X	FBgn0031240	103.965	4.71238	0.534928	8.80936	1.25857e-18	9.11261e-18	CG3345
FBgn0037166	1429.45	-3.13069	0.280372	-11.1662	5.96868e-29	4.26568e-28	CG11426	X	FBgn0053182	1273.71	2.74594	0.311937	8.80288	1.33351e-18	9.6482e-18	Kdm4B
FBgn0010238	4499.39	-2.89886	0.259778	-11.159	6.47385e-29	4.62337e-28	Lac	X	FBgn0259739	633.307	3.98982	0.453283	8.80204	1.34353e-18	9.7137e-18	CG42393
FBgn0034654	2603.24	-2.35336	0.211052	-11.1506	7.1118e-29	5.07531e-28	CG10306	X	FBgn0011708	8669.02	3.30875	0.375953	8.80096	1.3565e-18	9.80044e-18	Syx5
FBgn0034726	435.861	-2.90548	0.26081	-11.1402	7.9897e-29	5.6977e-28	Mes4	X	FBgn0261673	2327.32	-3.00029	0.340927	-8.80039	1.3634e-18	9.84319e-18	nemy
FBgn0263659	382.568	3.34168	0.300073	11.1362	8.35938e-29	5.95704e-28	CR43650	X	FBgn0051386	199.233	-4.0229	0.457166	-8.79963	1.37265e-18	9.90282e-18	CR31386
FBgn0034576	1642.93	-2.17669	0.19559	-11.1288	9.08121e-29	6.46676e-28	ND-B14.7	X	FBgn0250819	543.406	3.21137	0.364982	8.79871	1.38403e-18	9.97773e-18	CG33521
FBgn0029736	2348.27	2.06303	0.185479	11.1227	9.73031e-29	6.924e-28	CG4041	X	FBgn0004567	778.94	-4.77647	0.54291	-8.79789	1.39411e-18	1.00432e-17	slp2
FBgn0013746	2451.96	-2.21773	0.199456	-11.1189	1.0149e-28	7.21672e-28	alien	X	FBgn0038652	1691.32	3.70988	0.421755	8.79629	1.41408e-18	1.01797e-17	CG7720
FBgn0259697	396.792	-3.70295	0.333214	-11.1128	1.08683e-28	7.72269e-28	nvd	X	FBgn0039805	117.279	6.41737	0.729608	8.79564	1.42231e-18	1.02308e-17	Cpr100A
FBgn0036814	4404.84	2.7864	0.250832	11.1086	1.13896e-28	8.08726e-28	CG14073	X	FBgn0085386	695.687	2.77804	0.315846	8.79557	1.42321e-18	1.02308e-17	CG34357
FBgn0036314	719.264	-2.96301	0.266736	-11.1084	1.14195e-28	8.10267e-28	CG10754	X	FBgn0036975	1861.68	3.83189	0.435818	8.79242	1.46371e-18	1.05144e-17	CG5618
FBgn0010395	222.778	5.7797	0.520806	11.0976	1.28846e-28	9.13565e-28	Itgbn	X	FBgn0003866	3066.46	1.98701	0.226033	8.79077	1.48535e-18	1.06622e-17	tsh
FBgn0036481	231.622	4.46164	0.402573	11.0828	1.52027e-28	1.07716e-27	CG16959	X	FBgn0035423	9364.03	-2.15755	0.245498	-8.78849	1.51589e-18	1.08736e-17	CG17737
FBgn0000221	1673.99	3.59084	0.32402	11.0822	1.53135e-28	1.08423e-27	brn	X	FBgn0260995	1542.54	-2.24419	0.25538	-8.78769	1.52673e-18	1.09436e-17	dpr21
FBgn0265623	4057.1	2.39934	0.216535	11.0806	1.55818e-28	1.10243e-27	Su(z)2	X	FBgn0035375	1277.93	2.48885	0.283271	8.78609	1.54851e-18	1.10918e-17	pgant6
FBgn0037106	887.947	-2.8392	0.256282	-11.0784	1.5968e-28	1.12896e-27	CG11307	X	FBgn0033052	2202.87	2.50801	0.285476	8.78538	1.55843e-18	1.11548e-17	SCAP
FBgn0016119	3506.25	-2.15222	0.194413	-11.0704	1.7471e-28	1.23434e-27	ATPsynCF6	X	FBgn0003275	3336.73	-2.51223	0.286044	-8.78265	1.59671e-18	1.14207e-17	RpII18
FBgn0010750	1166.59	-2.29139	0.207305	-11.0532	2.11507e-28	1.49217e-27	atms	X	FBgn0032284	749.395	4.95886	0.564732	8.78091	1.62163e-18	1.15907e-17	CG7294
FBgn0004646	8234.72	-2.53367	0.229255	-11.0518	2.14916e-28	1.51424e-27	ogre	X	FBgn0267470	337.9	3.89304	0.443363	8.78071	1.62444e-18	1.16025e-17	CR45820
FBgn0035906	1503.18	-2.10873	0.190805	-11.0518	2.14942e-28	1.51424e-27	GstO2	X	FBgn0025186	8673.53	3.17168	0.361291	8.77876	1.65291e-18	1.17974e-17	ari-2
FBgn0037372	1412.73	-2.83963	0.257007	-11.0489	2.22028e-28	1.56305e-27	CG2091	X	FBgn0030597	155.182	7.4038	0.843608	8.77635	1.68865e-18	1.20439e-17	Eo
FBgn0030268	6830.1	1.75576	0.158911	11.0487	2.22426e-28	1.56474e-27	Klp10A	X	FBgn0259246	7142.14	2.1785	0.248242	8.7757	1.6984e-18	1.21049e-17	brp
FBgn0036825	8173.33	-2.58726	0.234313	-11.0419	2.39956e-28	1.68686e-27	RpL26	X	FBgn0264443	890.08	4.03843	0.460625	8.76729	1.83025e-18	1.30353e-17	CG43861
FBgn0260970	6289.84	2.13697	0.193556	11.0406	2.43348e-28	1.70949e-27	Ubr3	X	FBgn0050069	2322.97	2.91361	0.332477	8.76334	1.89544e-18	1.34901e-17	CG30069
FBgn0033899	590.995	-3.62308	0.328183	-11.0398	2.45497e-28	1.72336e-27	CG13016	X	FBgn0035776	266.129	8.72137	0.995406	8.76162	1.92459e-18	1.36878e-17	CG8564
FBgn0024754	4253.13	-2.26782	0.205423	-11.0397	2.4573e-28	1.72377e-27	Flo1	X	FBgn0266802	455.593	3.39297	0.387262	8.76142	1.92799e-18	1.37023e-17	CR45264
FBgn0053111	1368.51	2.97478	0.269569	11.0353	2.58113e-28	1.80936e-27	CG33111	X	FBgn0036538	2044.88	-2.37487	0.271067	-8.7612	1.93185e-18	1.372e-17	CG15715
FBgn0038666	700.558	-2.92518	0.265325	-11.0249	2.89919e-28	2.03087e-27	Smu1	X	FBgn0039203	132.477	6.23234	0.711512	8.75929	1.96481e-18	1.39442e-17	CG13618
FBgn0028683	1337.28	-2.37771	0.215737	-11.0213	3.01599e-28	2.11119e-27	spt4	X	FBgn0053535	154.849	4.4705	0.510767	8.75254	2.08611e-18	1.47946e-17	tRNA:Glu-TTC-1-3
FBgn0002778	1985.81	-2.40619	0.218331	-11.0208	3.03354e-28	2.12197e-27	mnd	X	FBgn0032851	100.098	5.10506	0.58361	8.74739	2.18352e-18	1.54744e-17	CG13970
FBgn0000667	8486.42	2.26111	0.205219	11.018	3.12818e-28	2.18663e-27	Actn	X	FBgn0031449	191.117	4.38743	0.502015	8.73964	2.33854e-18	1.65614e-17	CG31689
FBgn0001227	1096.42	-3.09808	0.281198	-11.0174	3.14922e-28	2.19978e-27	Hsp67Ba	X	FBgn0267383	138.771	5.46534	0.626204	8.72774	2.59807e-18	1.83863e-17	Ubc87F
FBgn0038665	265.843	-5.052	0.458575	-11.0167	3.17323e-28	2.21499e-27	euc	X	FBgn0010314	1366.09	-2.72281	0.312058	-8.72532	2.65422e-18	1.87631e-17	Cks30A
FBgn0050091	190.628	5.11098	0.464329	11.0072	3.52606e-28	2.45954e-27	CG30091	X	FBgn0011559	138.501	4.71558	0.54045	8.72529	2.65505e-18	1.87631e-17	Acp36DE
FBgn0263916	3210.77	-2.12787	0.193324	-11.0067	3.54589e-28	2.47162e-27	Ent2	X	FBgn0038585	705.246	-2.36161	0.270681	-8.72468	2.66923e-18	1.885e-17	Non3
FBgn0260985	1196.72	-2.67757	0.243423	-10.9997	3.83563e-28	2.6717e-27	RfC4	X	FBgn0036335	778.13	-2.69358	0.308769	-8.7236	2.69484e-18	1.90175e-17	mRpL20
FBgn0051051	665.435	-3.82562	0.347847	-10.998	3.90711e-28	2.71957e-27	CG31051	X	FBgn0037533	7632.56	-1.95734	0.224407	-8.72227	2.72688e-18	1.923e-17	CD98hc
FBgn0029094	1760.27	-2.65257	0.241524	-10.9827	4.63116e-28	3.22128e-27	asf1	X	FBgn0051004	355.695	5.36769	0.615772	8.71701	2.85641e-18	2.01293e-17	mesh
FBgn0262103	2095.59	2.34021	0.213106	10.9814	4.69436e-28	3.26295e-27	Sik3	X	FBgn0032961	2697.48	-2.03715	0.233738	-8.71553	2.89411e-18	2.03807e-17	CG1416
FBgn0036837	2538.08	1.80571	0.164575	10.972	5.21119e-28	3.61963e-27	CG18135	X	FBgn0030871	407.234	-3.03727	0.348657	-8.71133	3.00317e-18	2.11339e-17	CG8142
FBgn0052438	689.052	-2.72627	0.248528	-10.9697	5.34694e-28	3.71132e-27	SMC5	X	FBgn0035499	6031.95	2.89101	0.331875	8.71115	3.00803e-18	2.11532e-17	Chd64
FBgn0003415	11458	2.24856	0.205116	10.9624	5.79476e-28	4.01933e-27	skd	X	FBgn0027948	4792.49	2.14065	0.245847	8.70724	3.11357e-18	2.18801e-17	msps
FBgn0010014	7592.24	-1.84106	0.167949	-10.962	5.8182e-28	4.03276e-27	CanB	X	FBgn0035398	708.573	5.03699	0.579325	8.69458	3.48111e-18	2.44458e-17	Cht7
FBgn0035603	905.018	-2.60982	0.238194	-10.9567	6.17148e-28	4.27463e-27	Pfdn4	X	FBgn0038815	904.866	-2.99713	0.34482	-8.69189	3.56462e-18	2.50147e-17	CG5466
FBgn0026879	5186.69	-1.61371	0.147303	-10.955	6.2876e-28	4.352e-27	CG13364	X	FBgn0260429	601.445	3.7914	0.436326	8.68936	3.64474e-18	2.55591e-17	CG42524
FBgn0040233	829.185	3.35	0.305844	10.9533	6.40784e-28	4.43212e-27	cana	X	FBgn0053099	226.839	4.4283	0.509706	8.68795	3.69027e-18	2.58602e-17	CG33099
FBgn0030336	2926.12	2.07722	0.189652	10.9528	6.44537e-28	4.45497e-27	CG1578	X	FBgn0014037	7957.78	2.31084	0.26601	8.68706	3.71943e-18	2.60464e-17	Su(Tpl)
FBgn0030603	770.781	2.80262	0.255922	10.9511	6.56733e-28	4.53609e-27	CG5541	X	FBgn0037737	657.85	-2.62126	0.301755	-8.68674	3.72995e-18	2.61018e-17	Pnn
FBgn0030536	270.954	4.80936	0.439483	10.9432	7.1622e-28	4.94352e-27	CG11068	X	FBgn0029629	2835.96	-1.95219	0.224818	-8.68344	3.83984e-18	2.68521e-17	eIF3ga
FBgn0039897	1965.49	3.67992	0.336402	10.9391	7.49649e-28	5.17064e-27	CG1674	X	FBgn0259680	182.223	4.74548	0.546562	8.68243	3.87408e-18	2.70726e-17	Pkcdelta
FBgn0266582	1824.57	-1.9058	0.174285	-10.935	7.84285e-28	5.40577e-27	ND-30	X	FBgn0065047	126.419	4.59873	0.529701	8.68176	3.89704e-18	2.72141e-17	snoRNA:U3:54Ab
FBgn0264848	2769.52	-1.97327	0.180472	-10.9339	7.93482e-28	5.46535e-27	vih	X	FBgn0052686	128.491	5.04285	0.580928	8.68068	3.93417e-18	2.74543e-17	CG32686
FBgn0014343	2628.47	1.99664	0.182764	10.9247	8.78218e-28	6.04478e-27	mirr	X	FBgn0032693	344.278	4.41457	0.508751	8.67726	4.05411e-18	2.82717e-17	Cyp310a1
FBgn0029667	233.832	4.94676	0.452875	10.923	8.94855e-28	6.15501e-27	Gas8	X	FBgn0030237	2333.94	-2.13257	0.245795	-8.67622	4.09145e-18	2.85122e-17	CG15209
FBgn0033754	318.945	-3.43071	0.314121	-10.9216	9.08694e-28	6.24585e-27	Ak6	X	FBgn0032318	124.413	6.31862	0.728902	8.66868	4.37149e-18	3.04426e-17	CG14072
FBgn0038816	1428.05	2.41507	0.221204	10.9178	9.47347e-28	6.507e-27	Lrrk	X	FBgn0264006	4531.69	2.02004	0.233067	8.66719	4.42912e-18	3.08225e-17	dysc
FBgn0267431	2423.04	2.52176	0.23109	10.9125	1.00481e-27	6.89692e-27	Myo81F	X	FBgn0034920	232.706	4.25962	0.491703	8.663	4.59524e-18	3.19564e-17	CG5597
FBgn0037060	878.72	-2.2214	0.203566	-10.9124	1.00564e-27	6.89783e-27	CG10508	X	FBgn0032100	432.183	-3.90114	0.450511	-8.65937	4.7439e-18	3.29673e-17	CG13108
FBgn0026566	2032.07	-2.28293	0.20929	-10.908	1.05574e-27	7.22899e-27	CG1307	X	FBgn0037678	300.455	3.60382	0.416182	8.65924	4.7493e-18	3.2982e-17	CG16749
FBgn0030926	190.414	6.31804	0.579211	10.908	1.05539e-27	7.22899e-27	psh	X	FBgn0259242	1899.19	2.36844	0.273592	8.65682	4.85094e-18	3.36645e-17	CG42340
FBgn0038606	907.287	3.06959	0.281408	10.9079	1.05612e-27	7.22899e-27	CG15803	X	FBgn0021760	4301.7	2.51989	0.291219	8.65292	5.01972e-18	3.48117e-17	chb
FBgn0020235	10662	-1.84972	0.169761	-10.896	1.20427e-27	8.23735e-27	ATPsyngamma	X	FBgn0037728	8058.09	-2.25972	0.261167	-8.65242	5.04167e-18	3.49398e-17	CG16817
FBgn0000412	7002.66	-1.90193	0.174628	-10.8913	1.2682e-27	8.66863e-27	D1	X	FBgn0030294	1581.24	-2.60817	0.301524	-8.64996	5.15179e-18	3.56783e-17	Pa1
FBgn0085385	1679.81	2.27392	0.208942	10.883	1.38886e-27	9.48689e-27	bma	X	FBgn0011787	926.589	-2.52121	0.291611	-8.6458	5.34301e-18	3.6977e-17	mRpL12
FBgn0034797	615.211	3.26192	0.299739	10.8826	1.39591e-27	9.52845e-27	nahoda	X	FBgn0035360	476.634	4.80835	0.556192	8.64511	5.37514e-18	3.71737e-17	CG1246
FBgn0036290	1541.36	-2.75037	0.252831	-10.8783	1.46249e-27	9.97599e-27	CG10638	X	FBgn0262103	1802.15	2.33123	0.26975	8.64216	5.51581e-18	3.81203e-17	Sik3
FBgn0267982	166.205	6.90287	0.634851	10.8732	1.54662e-27	1.05426e-26	CR46249	X	FBgn0083968	1304.49	-2.67707	0.3098	-8.6413	5.55751e-18	3.8382e-17	CG34132
FBgn0262636	1598.69	-3.1784	0.292332	-10.8725	1.55786e-27	1.06119e-26	dati	X	FBgn0037626	97.5719	5.8097	0.672418	8.64001	5.62075e-18	3.87921e-17	CG8236
FBgn0053002	985.313	-2.68468	0.247068	-10.8662	1.67045e-27	1.1371e-26	mRpL27	X	FBgn0265592	144.567	3.88101	0.449453	8.63496	5.87471e-18	4.05169e-17	CR44419
FBgn0020251	3322.74	2.43709	0.22434	10.8634	1.72275e-27	1.17189e-26	sfl	X	FBgn0015772	2301.2	2.13681	0.247469	8.63465	5.89049e-18	4.05978e-17	Nak
FBgn0033089	475.109	-2.62043	0.241254	-10.8617	1.75458e-27	1.19273e-26	CG17266	X	FBgn0000709	1761.86	2.45814	0.284732	8.63317	5.96753e-18	4.11006e-17	fliI
FBgn0051852	1049.23	-2.13747	0.196833	-10.8593	1.80091e-27	1.22338e-26	Tap42	X	FBgn0051913	92.2918	6.37096	0.738426	8.62776	6.2567e-18	4.30626e-17	CG31913
FBgn0264702	198.268	4.23081	0.389856	10.8522	1.94614e-27	1.32113e-26	CR43971	X	FBgn0033907	373.506	-3.96545	0.459678	-8.62657	6.32186e-18	4.34812e-17	mRpS16
FBgn0028400	5051.77	-2.45205	0.225978	-10.8508	1.97632e-27	1.3407e-26	Syt4	X	FBgn0033243	204.842	3.41221	0.395814	8.62075	6.65154e-18	4.57005e-17	CG14763
FBgn0053200	931.547	-4.15505	0.382952	-10.8501	1.99285e-27	1.35098e-26	VepD	X	FBgn0040793	6078.56	-2.36136	0.273916	-8.62072	6.65364e-18	4.57005e-17	CG7630
FBgn0024352	4259.12	-2.36397	0.217936	-10.8471	2.05887e-27	1.39478e-26	Hop	X	FBgn0266620	88.1578	5.65632	0.656299	8.6185	6.7834e-18	4.65598e-17	CR45127
FBgn0032634	2097.18	-2.37415	0.218885	-10.8466	2.07059e-27	1.40176e-26	Rpb11	X	FBgn0034001	421.257	-2.96121	0.343668	-8.6165	6.90292e-18	4.73478e-17	mRpL41
FBgn0033936	390.161	5.28567	0.48748	10.8428	2.15665e-27	1.45902e-26	CG17386	X	FBgn0002633	622.74	-3.23139	0.375038	-8.61615	6.92402e-18	4.746e-17	E(spl)m7-HLH
FBgn0000721	1158.01	2.54859	0.235125	10.8393	2.2414e-27	1.51498e-26	for	X	FBgn0029722	112.664	4.97607	0.577905	8.61053	7.2725e-18	4.98146e-17	CG7024
FBgn0259213	2920.17	2.15633	0.198937	10.8393	2.24243e-27	1.51498e-26	CG42313	X	FBgn0042119	99.4375	6.197	0.719915	8.60795	7.43773e-18	5.09116e-17	Cpr65Au
FBgn0031977	3005.39	-2.28258	0.210631	-10.8369	2.30137e-27	1.55374e-26	baf	X	FBgn0032698	327.302	-3.23778	0.376145	-8.60779	7.44795e-18	5.09468e-17	CG10336
FBgn0259183	142.724	5.86402	0.541422	10.8308	2.46049e-27	1.66003e-26	CG42287	X	FBgn0036096	1191.54	-2.37305	0.275698	-8.60745	7.47008e-18	5.10634e-17	CG8003
FBgn0052227	1314.47	-2.36835	0.218801	-10.8242	2.6437e-27	1.78242e-26	gogo	X	FBgn0039584	4562.91	2.29853	0.267172	8.60317	7.75406e-18	5.29685e-17	beat-VI
FBgn0032382	810.274	3.28816	0.303792	10.8237	2.65751e-27	1.78929e-26	Mal-B2	X	FBgn0003742	1545.76	-2.54929	0.296487	-8.5983	8.09063e-18	5.523e-17	tra2
FBgn0037635	240.929	4.11446	0.380132	10.8238	2.65616e-27	1.78929e-26	CG9837	X	FBgn0024432	2138.66	-2.28317	0.265589	-8.59661	8.21034e-18	5.6009e-17	Dlc90F
FBgn0015818	2049.82	-2.75961	0.255043	-10.8202	2.76178e-27	1.85823e-26	Spx	X	FBgn0033702	109.674	5.1422	0.598222	8.59581	8.26816e-18	5.63652e-17	CG8854
FBgn0005322	1455.02	-1.84171	0.170238	-10.8184	2.8167e-27	1.89389e-26	nmd	X	FBgn0036665	193.285	4.22019	0.490978	8.59549	8.29094e-18	5.6482e-17	CG13024
FBgn0028919	373.981	-3.1078	0.287348	-10.8155	2.90748e-27	1.95361e-26	CG16865	X	FBgn0051051	606.174	-2.68298	0.312191	-8.59403	8.39693e-18	5.71653e-17	CG31051
FBgn0034051	3490.13	-1.95602	0.180861	-10.815	2.9219e-27	1.96196e-26	Mlf	X	FBgn0010348	14213.3	-1.87667	0.218484	-8.58951	8.73426e-18	5.94214e-17	Arf79F
FBgn0038504	6309.31	2.32631	0.215139	10.8131	2.9845e-27	2.00263e-26	Sur-8	X	FBgn0043575	1158.07	8.80964	1.02572	8.5887	8.79569e-18	5.97988e-17	PGRP-SC2
FBgn0034646	1259.16	-2.27047	0.209998	-10.8119	3.02411e-27	2.02784e-26	Rae1	X	FBgn0033402	1441.86	2.52837	0.294393	8.58843	8.81664e-18	5.99006e-17	Myd88
FBgn0261953	649.721	-3.59229	0.332322	-10.8097	3.0977e-27	2.07577e-26	TfAP-2	X	FBgn0034156	163.376	4.50885	0.525027	8.58783	8.86272e-18	6.01729e-17	CG5348
FBgn0019624	7584.95	-1.82332	0.16869	-10.8087	3.13072e-27	2.09648e-26	COX5A	X	FBgn0086907	136.428	5.79538	0.674869	8.58741	8.89501e-18	6.03512e-17	Cyt-c-d
FBgn0015872	1054.87	5.31034	0.491444	10.8056	3.2393e-27	2.16772e-26	Drip	X	FBgn0264344	95.0112	6.58734	0.767307	8.585	9.08339e-18	6.15877e-17	CG43800
FBgn0267861	3300.84	-1.63664	0.151536	-10.8003	3.43026e-27	2.29396e-26	Maf1	X	FBgn0260938	4174.38	2.20083	0.256441	8.58223	9.30547e-18	6.30509e-17	tay
FBgn0035032	4857.43	-1.79402	0.166119	-10.7996	3.45775e-27	2.31078e-26	ATPsynF	X	FBgn0023531	2176.78	2.04843	0.238773	8.579	9.56987e-18	6.47986e-17	CG32809
FBgn0036786	727.884	-5.298	0.490599	-10.7991	3.47779e-27	2.3226e-26	skl	X	FBgn0000405	1233.59	-2.65403	0.309373	-8.57874	9.59205e-18	6.49049e-17	CycB
FBgn0264492	4352.38	-2.10044	0.194573	-10.7951	3.62983e-27	2.4225e-26	CkIIalpha	X	FBgn0038536	1128.31	-2.97025	0.34664	-8.56868	1.04678e-17	7.07826e-17	CG7655
FBgn0029113	3356.07	-2.95787	0.274089	-10.7916	3.76985e-27	2.51425e-26	Uba2	X	FBgn0061476	354.714	-2.9862	0.348567	-8.56708	1.06146e-17	7.17271e-17	Zwilch
FBgn0034135	2163.83	2.20517	0.204359	10.7907	3.81042e-27	2.53959e-26	Syn2	X	FBgn0264442	2741.77	2.61162	0.30489	8.56575	1.07371e-17	7.25062e-17	ab
FBgn0010407	1537.52	-2.99605	0.277714	-10.7883	3.91065e-27	2.60464e-26	Ror	X	FBgn0052655	312.644	3.7694	0.440194	8.56304	1.09929e-17	7.41835e-17	CG32655
FBgn0035432	5270.63	2.60627	0.241587	10.7881	3.91782e-27	2.60766e-26	ZnT63C	X	FBgn0027376	132.929	6.03058	0.704453	8.56066	1.12223e-17	7.56298e-17	rha
FBgn0051115	227.365	4.98014	0.461665	10.7873	3.95066e-27	2.62775e-26	CG31115	X	FBgn0028992	1296.17	-2.14438	0.250553	-8.55857	1.14281e-17	7.69131e-17	sds22
FBgn0003310	4671.04	1.88814	0.175082	10.7843	4.08376e-27	2.71445e-26	S	X	FBgn0053233	151.914	4.72149	0.551722	8.55772	1.15118e-17	7.74249e-17	CG33233
FBgn0032666	2509.61	-2.77165	0.257014	-10.784	4.09577e-27	2.7206e-26	CG5758	X	FBgn0027793	485.627	-4.1642	0.487048	-8.54988	1.23216e-17	8.28157e-17	CG14787
FBgn0030073	340.81	5.31873	0.493274	10.7825	4.16353e-27	2.76376e-26	CG10962	X	FBgn0035770	1189.72	2.75201	0.321934	8.54837	1.24835e-17	8.38479e-17	pst
FBgn0034271	1017.79	-2.06033	0.191153	-10.7784	4.35182e-27	2.8868e-26	Vps54L	X	FBgn0262508	948.929	2.25824	0.264186	8.54793	1.25313e-17	8.41127e-17	CG43078
FBgn0016041	2473.33	-2.36244	0.219316	-10.7719	4.67437e-27	3.09869e-26	Tom40	X	FBgn0037601	440.538	3.09728	0.362515	8.54386	1.29814e-17	8.70751e-17	Cyp313b1
FBgn0266097	175.287	6.76537	0.628371	10.7665	4.95402e-27	3.28187e-26	CR44834	X	FBgn0036085	144.636	5.53525	0.64795	8.54271	1.31111e-17	8.78866e-17	CG6527
FBgn0004049	1906.78	2.35079	0.218542	10.7567	5.51167e-27	3.64885e-26	yrt	X	FBgn0036836	135.73	4.50084	0.526917	8.54183	1.32112e-17	8.8498e-17	CG11619
FBgn0031228	2922.03	-2.10451	0.195665	-10.7557	5.57048e-27	3.68531e-26	ND-15	X	FBgn0036262	597.963	4.74921	0.556148	8.53947	1.3484e-17	9.02657e-17	CG6910
FBgn0036135	971.414	-2.56686	0.238867	-10.746	6.18872e-27	4.09159e-26	mRpL2	X	FBgn0023214	479.156	-2.76178	0.323433	-8.53895	1.3545e-17	9.06136e-17	edl
FBgn0037698	2054.15	2.49249	0.231954	10.7456	6.21627e-27	4.10706e-26	CG16779	X	FBgn0004646	7426.55	-2.23309	0.261539	-8.53827	1.36251e-17	9.10885e-17	ogre
FBgn0036834	256.201	7.44313	0.693273	10.7362	6.88011e-27	4.54262e-26	CG6836	X	FBgn0032637	111.824	5.27271	0.617555	8.53804	1.36519e-17	9.12065e-17	CG5050
FBgn0004595	34652.2	-2.85094	0.265599	-10.734	7.04779e-27	4.65022e-26	pros	X	FBgn0037936	108.128	6.71488	0.786652	8.53602	1.38921e-17	9.27493e-17	CG6908
FBgn0052626	5200.57	1.77284	0.165169	10.7335	7.08473e-27	4.67148e-26	AMPdeam	X	FBgn0085753	118.568	-6.13962	0.719351	-8.53494	1.40233e-17	9.35634e-17	28SrRNA-Psi:CR40596
FBgn0266689	235.209	5.99625	0.558974	10.7272	7.58238e-27	4.99628e-26	CR45179	X	FBgn0037203	435.271	2.66208	0.311949	8.53372	1.41717e-17	9.44906e-17	slif
FBgn0000527	1429.65	2.32905	0.217119	10.7271	7.59769e-27	5.00303e-26	e	X	FBgn0000422	5106.55	2.48565	0.29134	8.53178	1.44109e-17	9.60214e-17	Ddc
FBgn0016756	3598.74	1.79467	0.167418	10.7197	8.22725e-27	5.41399e-26	Usp47	X	FBgn0085196	113.779	5.68565	0.666812	8.52663	1.50678e-17	1.00332e-16	CG34167
FBgn0030913	1450.1	2.64745	0.247018	10.7177	8.41108e-27	5.53128e-26	CG6123	X	FBgn0026061	198.886	3.85516	0.452154	8.52621	1.5122e-17	1.00626e-16	Mipp1
FBgn0036576	11144.2	2.14224	0.199954	10.7136	8.78335e-27	5.77225e-26	CG5151	X	FBgn0264086	223.688	4.29123	0.503388	8.5247	1.53212e-17	1.01884e-16	CG43755
FBgn0034451	1830.56	-1.93915	0.181044	-10.7109	9.04607e-27	5.94095e-26	TBCB	X	FBgn0027053	2250.41	-2.51357	0.294908	-8.52321	1.55186e-17	1.03128e-16	CSN5
FBgn0002535	18702.1	9.34137	0.872293	10.709	9.23765e-27	6.06274e-26	Lcp4	X	FBgn0038197	1120	2.51471	0.295114	8.52115	1.57981e-17	1.04916e-16	foxo
FBgn0030518	1602.51	-2.02002	0.188675	-10.7064	9.50284e-27	6.22951e-26	CG11134	X	FBgn0261641	4657.07	2.17141	0.255218	8.50803	1.76911e-17	1.1741e-16	CG42724
FBgn0283451	59543.1	2.26489	0.211546	10.7063	9.50435e-27	6.22951e-26	br	X	FBgn0263077	770.623	2.36778	0.278349	8.50652	1.79225e-17	1.18867e-16	CG43340
FBgn0266745	463.995	3.0307	0.28308	10.7062	9.52048e-27	6.23595e-26	CG45218	X	FBgn0013531	709.969	-2.72089	0.319966	-8.50367	1.83695e-17	1.21751e-16	MED20
FBgn0031251	292.307	5.11666	0.478348	10.6965	1.05653e-26	6.91571e-26	CG4213	X	FBgn0040529	7343.33	-2.10402	0.247487	-8.50154	1.87091e-17	1.2392e-16	COX7A
FBgn0052432	1133.16	2.21543	0.207182	10.6932	1.09546e-26	7.16579e-26	CG32432	X	FBgn0016691	7307.17	-1.99951	0.235386	-8.49459	1.98629e-17	1.31389e-16	ATPsynO
FBgn0033793	1137.87	-2.12402	0.198734	-10.6878	1.16136e-26	7.59183e-26	CG3955	X	FBgn0024352	4019.86	-2.03143	0.239142	-8.49466	1.98511e-17	1.31389e-16	Hop
FBgn0011272	10552.7	-2.70335	0.253002	-10.6851	1.19523e-26	7.80812e-26	RpL13	X	FBgn0261612	447.837	3.09986	0.365077	8.49098	2.04899e-17	1.35447e-16	CngA
FBgn0266456	378.548	5.69352	0.532863	10.6848	1.19932e-26	7.82965e-26	CG45081	X	FBgn0022770	846.899	4.35253	0.512676	8.48983	2.06945e-17	1.36709e-16	Peritrophin-A
FBgn0033287	231.332	4.03014	0.377374	10.6794	1.2706e-26	8.28952e-26	CG8701	X	FBgn0003889	746.527	4.21655	0.496813	8.4872	2.11679e-17	1.39745e-16	betaTub85D
FBgn0050055	1330.19	2.22822	0.208669	10.6783	1.28656e-26	8.38807e-26	CR30055	X	FBgn0036278	1189.55	2.9186	0.343966	8.48513	2.1547e-17	1.42153e-16	CrzR
FBgn0032881	1062.34	1.95793	0.183464	10.672	1.37679e-26	8.97049e-26	CG9319	X	FBgn0025582	4467.32	-2.19598	0.258818	-8.48463	2.16406e-17	1.42677e-16	Int6
FBgn0260995	1818.53	-2.17453	0.203881	-10.6657	1.47326e-26	9.59269e-26	dpr21	X	FBgn0039110	1959.24	-2.29043	0.27008	-8.48056	2.24116e-17	1.47663e-16	RanBP3
FBgn0031501	230.708	5.63005	0.527938	10.6642	1.4966e-26	9.73827e-26	CG17261	X	FBgn0267076	152.85	5.54741	0.654181	8.47993	2.25324e-17	1.48362e-16	CR45520
FBgn0036836	257.191	6.17362	0.579611	10.6513	1.71938e-26	1.11805e-25	CG11619	X	FBgn0035630	5984.11	-1.85492	0.218753	-8.47954	2.26089e-17	1.48768e-16	CG10576
FBgn0039465	5125.6	-2.14132	0.201067	-10.6498	1.74776e-26	1.13576e-25	Tsp97E	X	FBgn0040773	3904.83	-2.77313	0.327062	-8.47891	2.27313e-17	1.49475e-16	COX7C
FBgn0013269	4211.65	-2.87712	0.270267	-10.6455	1.83017e-26	1.18853e-25	FK506-bp1	X	FBgn0032431	97.0264	4.94383	0.583364	8.4747	2.35694e-17	1.54884e-16	CG5435
FBgn0039494	426.601	4.47682	0.420554	10.6451	1.8388e-26	1.19335e-25	grass	X	FBgn0052191	168.668	3.85835	0.455322	8.4739	2.37307e-17	1.55842e-16	CG32191
FBgn0029711	2841.83	2.14554	0.201603	10.6424	1.89214e-26	1.22716e-25	Usf	X	FBgn0051390	1163.32	-2.36779	0.279451	-8.47301	2.39126e-17	1.56934e-16	MED7
FBgn0038369	2148.63	-2.22877	0.209435	-10.6418	1.90369e-26	1.23384e-25	Arpc3A	X	FBgn0020493	2122.35	2.66863	0.315196	8.46655	2.52764e-17	1.65776e-16	Dad
FBgn0264427	299.807	4.41209	0.41465	10.6405	1.93066e-26	1.2505e-25	CG43845	X	FBgn0053322	128.668	6.05085	0.71473	8.46592	2.54133e-17	1.66565e-16	CG33322
FBgn0035528	6009.55	-1.90107	0.178787	-10.6331	2.08934e-26	1.35239e-25	CG15012	X	FBgn0265418	89.1728	7.17366	0.847508	8.46442	2.57434e-17	1.68618e-16	CR44330
FBgn0039233	1112.34	-2.16772	0.203899	-10.6313	2.13022e-26	1.37795e-25	CG7006	X	FBgn0031835	1400.83	2.3233	0.274565	8.46176	2.63374e-17	1.72396e-16	CG11319
FBgn0036641	1569.2	-2.47216	0.232652	-10.626	2.2557e-26	1.45816e-25	Smn	X	FBgn0037305	1130.01	-2.48102	0.293236	-8.46082	2.65496e-17	1.73672e-16	CG12173
FBgn0032156	4530.55	2.33258	0.219576	10.6231	2.32733e-26	1.50348e-25	CG13124	X	FBgn0023174	4969.91	-1.91916	0.226841	-8.46038	2.66517e-17	1.74226e-16	Prosbeta2
FBgn0035263	161.46	6.37845	0.600679	10.6187	2.43816e-26	1.57405e-25	CG12035	X	FBgn0261954	4893.58	2.17662	0.257407	8.45597	2.76783e-17	1.8082e-16	east
FBgn0010213	3138.47	-2.43742	0.229567	-10.6175	2.47174e-26	1.59469e-25	Sod2	X	FBgn0030572	903.861	-2.46182	0.29114	-8.45581	2.77168e-17	1.80953e-16	mRpS25
FBgn0261553	2164.93	2.16376	0.203858	10.6141	2.5634e-26	1.65275e-25	CG42671	X	FBgn0032485	5689.43	2.03171	0.240309	8.45459	2.80075e-17	1.82732e-16	CG9426
FBgn0262571	147.824	6.90069	0.650342	10.6109	2.65282e-26	1.70929e-25	CG43111	X	FBgn0010217	27858.2	-2.17506	0.257296	-8.45351	2.8268e-17	1.84312e-16	ATPsynbeta
FBgn0039671	143.487	6.17668	0.582613	10.6017	2.92669e-26	1.88452e-25	CG11470	X	FBgn0083973	162.993	4.38337	0.518575	8.45272	2.84598e-17	1.85442e-16	dunk
FBgn0033475	1283.82	-2.28326	0.215462	-10.597	3.07586e-26	1.97928e-25	CG12129	X	FBgn0014865	102.451	6.04415	0.71538	8.44887	2.94126e-17	1.91526e-16	Mtk
FBgn0261238	4712.7	1.9305	0.182233	10.5936	3.19036e-26	2.05163e-25	Alh	X	FBgn0051313	1553.37	7.72085	0.913857	8.44864	2.94709e-17	1.91781e-16	CG31313
FBgn0030396	1030.55	2.86639	0.270681	10.5896	3.3315e-26	2.141e-25	CG2556	X	FBgn0032524	2277.95	-2.35037	0.278297	-8.44553	3.02669e-17	1.96833e-16	CG9267
FBgn0261349	149.886	6.81803	0.643921	10.5883	3.37615e-26	2.16828e-25	Mst36Fb	X	FBgn0010382	1699.75	-3.28335	0.38885	-8.44373	3.07373e-17	1.99763e-16	CycE
FBgn0015229	3125.97	-1.94194	0.183468	-10.5846	3.51229e-26	2.25425e-25	glec	X	FBgn0085195	36897.9	8.11228	0.960827	8.44301	3.09259e-17	2.00858e-16	CG34166
FBgn0259740	1982.25	-2.38322	0.22529	-10.5785	3.74952e-26	2.40495e-25	CG42394	X	FBgn0053519	241.772	5.61602	0.665207	8.44251	3.10607e-17	2.01603e-16	Unc-89
FBgn0033788	206.329	6.65714	0.629327	10.5782	3.76175e-26	2.41123e-25	CG13323	X	FBgn0052441	2544.58	-2.36408	0.280121	-8.43948	3.18756e-17	2.06758e-16	CG32441
FBgn0028670	3725.02	2.57918	0.243934	10.5733	3.96393e-26	2.53917e-25	Vha100-2	X	FBgn0004584	2270.23	-2.37034	0.280873	-8.43921	3.19488e-17	2.07099e-16	Rrp1
FBgn0034420	1476.01	2.15554	0.203969	10.568	4.1934e-26	2.68443e-25	CG10737	X	FBgn0052450	171.876	5.22393	0.619014	8.43911	3.19762e-17	2.07143e-16	CG32450
FBgn0000163	2327.72	2.32754	0.220267	10.5669	4.24376e-26	2.71491e-25	baz	X	FBgn0029839	1311.54	2.32986	0.27612	8.43785	3.23218e-17	2.09247e-16	CG4660
FBgn0003046	2890.75	3.37832	0.319811	10.5635	4.39893e-26	2.81236e-25	Pcp	X	FBgn0036918	1922.44	-2.14474	0.254189	-8.43758	3.23965e-17	2.09595e-16	Pfdn6
FBgn0010348	16914.5	-1.61449	0.152866	-10.5615	4.49491e-26	2.87186e-25	Arf79F	X	FBgn0034490	314.134	5.61317	0.665452	8.43512	3.30863e-17	2.1392e-16	CG9864
FBgn0027865	6095.79	1.56738	0.148432	10.5596	4.58577e-26	2.92802e-25	Tsp96F	X	FBgn0267378	5337	2.34994	0.278897	8.42581	3.58257e-17	2.31482e-16	sau
FBgn0058045	7450.51	-1.63268	0.154638	-10.5581	4.66169e-26	2.97457e-25	CG40045	X	FBgn0028342	6103.84	-2.24695	0.266682	-8.42556	3.59023e-17	2.31827e-16	ATPsyndelta
FBgn0010620	7798.73	4.01682	0.380534	10.5558	4.7776e-26	3.04657e-25	CG10939	X	FBgn0033526	316.176	-2.75139	0.326727	-8.42105	3.73118e-17	2.40774e-16	Caf1-105
FBgn0041171	4021.46	2.24789	0.21303	10.552	4.97282e-26	3.16901e-25	ago	X	FBgn0015288	4034.9	-2.84938	0.338394	-8.42029	3.75565e-17	2.42197e-16	RpL22
FBgn0002716	296.115	4.13387	0.39177	10.5518	4.98465e-26	3.1745e-25	mei-W68	X	FBgn0264291	640.076	-2.92539	0.347624	-8.4154	3.91546e-17	2.52179e-16	Det
FBgn0032635	1006.07	-2.76618	0.262222	-10.549	5.13431e-26	3.26771e-25	CG15141	X	FBgn0031381	4060.53	-2.36334	0.280899	-8.41349	3.9798e-17	2.56158e-16	Npc2a
FBgn0262170	225.175	5.15514	0.488722	10.5482	5.17835e-26	3.29362e-25	CG42878	X	FBgn0000244	1365.77	2.82775	0.336124	8.41282	4.00274e-17	2.57469e-16	by
FBgn0040837	305.095	4.41985	0.419061	10.547	5.24186e-26	3.33187e-25	CG8620	X	FBgn0002716	193.627	4.42859	0.526718	8.40789	4.17445e-17	2.68342e-16	mei-W68
FBgn0026324	1590.58	-2.4304	0.230464	-10.5457	5.31886e-26	3.37864e-25	Taf10b	X	FBgn0027949	815.209	-3.09564	0.368281	-8.40564	4.25544e-17	2.73373e-16	msb1l
FBgn0264442	2444.04	2.24911	0.213305	10.5441	5.40914e-26	3.43158e-25	ab	X	FBgn0001987	1558.66	2.66853	0.317506	8.40466	4.29114e-17	2.7549e-16	Gli
FBgn0030876	785.376	3.41665	0.324072	10.5429	5.48001e-26	3.4743e-25	CG6762	X	FBgn0025739	407.672	-3.60075	0.428434	-8.40446	4.29844e-17	2.75782e-16	pon
FBgn0026372	17386.6	-2.14483	0.203585	-10.5353	5.9378e-26	3.76213e-25	RpL23A	X	FBgn0051635	1771.98	2.14971	0.255813	8.40346	4.33527e-17	2.77968e-16	CG31635
FBgn0032004	164.825	5.34566	0.507408	10.5352	5.9434e-26	3.76327e-25	CG8292	X	FBgn0003965	120.357	4.81904	0.573519	8.40258	4.36774e-17	2.79692e-16	v
FBgn0001491	1444.68	-2.53946	0.241275	-10.5252	6.61314e-26	4.18465e-25	l(1)10Bb	X	FBgn0030718	2920.23	-2.09486	0.249311	-8.40258	4.36767e-17	2.79692e-16	ND-20
FBgn0014861	1248.14	-3.19829	0.304008	-10.5204	6.9562e-26	4.39892e-25	Mcm2	X	FBgn0014395	222.218	4.67475	0.556383	8.40204	4.38788e-17	2.80802e-16	tilB
FBgn0001280	2164.16	-2.56914	0.244208	-10.5203	6.96779e-26	4.40343e-25	janA	X	FBgn0278608	5364.54	-2.24443	0.267285	-8.39714	4.57474e-17	2.92573e-16	Dsp1
FBgn0010235	2317.5	-1.80255	0.171379	-10.5179	7.14301e-26	4.51128e-25	Klc	X	FBgn0262142	98.4907	7.6307	0.908748	8.39693	4.58297e-17	2.92913e-16	CR42868
FBgn0035092	5304.94	-2.33596	0.222337	-10.5064	8.07283e-26	5.09527e-25	Nplp1	X	FBgn0034138	15989.8	-2.50516	0.298373	-8.39605	4.61732e-17	2.9492e-16	RpS15
FBgn0003124	1956.78	-2.33415	0.222286	-10.5006	8.57916e-26	5.41139e-25	polo	X	FBgn0043903	1763.73	2.18924	0.260786	8.39477	4.66798e-17	2.97966e-16	dome
FBgn0010246	707.304	3.56276	0.339698	10.488	9.8086e-26	6.18292e-25	Myo61F	X	FBgn0026324	1893.47	-2.56605	0.305677	-8.39464	4.67313e-17	2.98105e-16	Taf10b
FBgn0015296	1634.46	-1.87229	0.178544	-10.4865	9.9687e-26	6.27983e-25	Shc	X	FBgn0020497	12051.9	2.27176	0.270659	8.39344	4.72139e-17	3.00992e-16	emb
FBgn0264901	212.281	4.5021	0.429391	10.4848	1.01413e-25	6.38453e-25	CR44092	X	FBgn0039680	429.244	-3.42345	0.40799	-8.39102	4.81927e-17	3.07037e-16	Cap-D2
FBgn0026373	904.33	-2.84223	0.271094	-10.4843	1.02023e-25	6.41883e-25	RpII33	X	FBgn0046253	275.303	3.63655	0.433486	8.38908	4.89979e-17	3.11969e-16	CG3502
FBgn0028837	2580.1	-1.97966	0.188872	-10.4815	1.05101e-25	6.60824e-25	CSN6	X	FBgn0028942	94.9866	5.86626	0.699411	8.38742	4.96907e-17	3.16179e-16	CG16852
FBgn0037010	1081.7	-2.04079	0.19471	-10.4812	1.05402e-25	6.62297e-25	CG4825	X	FBgn0033659	277.204	4.74677	0.565949	8.38728	4.97533e-17	3.16377e-16	Damm
FBgn0026379	5211.04	1.63886	0.156432	10.4765	1.10818e-25	6.95886e-25	Pten	X	FBgn0034706	3981.38	3.4683	0.413537	8.38693	4.99011e-17	3.17115e-16	CG11275
FBgn0037342	1154.32	-3.20734	0.306281	-10.4719	1.1627e-25	7.29661e-25	CG2931	X	FBgn0053217	778.371	-2.42946	0.289728	-8.38533	5.0583e-17	3.21245e-16	CG33217
FBgn0264344	150.355	7.28845	0.69615	10.4697	1.19073e-25	7.46777e-25	CG43800	X	FBgn0033566	664.431	-2.92257	0.348538	-8.38525	5.06188e-17	3.21269e-16	CG18004
FBgn0266377	1967.72	2.85789	0.273133	10.4634	1.27247e-25	7.97534e-25	Pde8	X	FBgn0041713	320.771	5.53294	0.660024	8.38294	5.16203e-17	3.27418e-16	yellow-c
FBgn0053233	143.251	6.04161	0.577567	10.4605	1.31231e-25	8.21981e-25	CG33233	X	FBgn0264001	12317.8	2.04555	0.244112	8.37957	5.31214e-17	3.36727e-16	bru3
FBgn0051431	189.901	5.51843	0.528101	10.4496	1.47196e-25	9.21395e-25	CG31431	X	FBgn0030940	129.198	4.39161	0.524114	8.37912	5.33242e-17	3.37798e-16	CG15040
FBgn0031030	6918.32	1.67313	0.160162	10.4465	1.52061e-25	9.51245e-25	Tao	X	FBgn0262872	3409.84	2.02409	0.241701	8.37438	5.55168e-17	3.51466e-16	milt
FBgn0086708	1716.28	3.7148	0.355639	10.4454	1.53775e-25	9.61363e-25	stv	X	FBgn0016031	1375.74	3.1496	0.376158	8.37306	5.61399e-17	3.55186e-16	lama
FBgn0019644	5405.24	-2.09678	0.200826	-10.4408	1.61468e-25	1.00882e-24	ATPsynB	X	FBgn0037915	189.033	5.97726	0.713921	8.37243	5.644e-17	3.5686e-16	CG6790
FBgn0040529	7342.05	-2.07304	0.198562	-10.4402	1.62394e-25	1.01396e-24	COX7A	X	FBgn0266756	2564.28	2.00911	0.240073	8.36876	5.82286e-17	3.67937e-16	btsz
FBgn0000547	6026.29	1.67059	0.160043	10.4384	1.6557e-25	1.03314e-24	ed	X	FBgn0058045	7219.55	-2.1177	0.253067	-8.36816	5.85239e-17	3.6957e-16	CG40045
FBgn0038389	648.451	-2.40878	0.230788	-10.4372	1.67716e-25	1.04587e-24	CG5516	X	FBgn0261244	2365.03	2.02702	0.242307	8.36549	5.9868e-17	3.7782e-16	inaE
FBgn0030480	922.056	-2.66641	0.255502	-10.436	1.69867e-25	1.05862e-24	Tim9a	X	FBgn0031894	561.255	2.86553	0.342771	8.35991	6.27646e-17	3.95851e-16	CG4496
FBgn0041174	1015.23	2.47877	0.23763	10.4312	1.78579e-25	1.11221e-24	Vhl	X	FBgn0283450	1297.21	-2.21188	0.264688	-8.35657	6.45668e-17	4.06962e-16	Glo1
FBgn0035405	652.984	-2.7718	0.265873	-10.4253	1.90133e-25	1.18342e-24	CG15812	X	FBgn0267689	100.726	5.59704	0.669859	8.35555	6.51272e-17	4.10236e-16	CG46025
FBgn0034739	181.567	7.45554	0.715328	10.4225	1.95637e-25	1.21691e-24	CG3927	X	FBgn0261811	6836.3	1.96767	0.235526	8.35436	6.57892e-17	4.14146e-16	pico
FBgn0010607	826.638	-2.75078	0.264002	-10.4195	2.01962e-25	1.25546e-24	l(2)05714	X	FBgn0037730	294.268	4.68811	0.561533	8.34877	6.89782e-17	4.33948e-16	CG9444
FBgn0259923	1352.16	-2.11384	0.202937	-10.4162	2.09138e-25	1.29926e-24	2020-09-04	X	FBgn0038881	8458.22	1.82353	0.218433	8.34825	6.92843e-17	4.35601e-16	CG16791
FBgn0010741	4198.18	-1.88935	0.181422	-10.4141	2.13771e-25	1.32721e-24	Pfdn2	X	FBgn0266745	465.872	3.38782	0.406049	8.34337	7.22001e-17	4.53364e-16	CG45218
FBgn0038815	1050.66	-2.80121	0.269012	-10.413	2.16349e-25	1.34163e-24	CG5466	X	FBgn0033387	111.949	5.33584	0.639683	8.34137	7.34318e-17	4.6081e-16	CG8008
FBgn0262732	4185.39	-2.05523	0.197372	-10.413	2.16366e-25	1.34163e-24	mbf1	X	FBgn0035844	1095.51	3.33557	0.400253	8.33365	7.83881e-17	4.91605e-16	CG13676
FBgn0000115	1467.79	-2.19109	0.210456	-10.4111	2.20542e-25	1.36667e-24	Arl1	X	FBgn0004363	14784.4	-1.9831	0.23807	-8.32991	8.09017e-17	5.07051e-16	porin
FBgn0003507	343.682	5.96857	0.573336	10.4102	2.2265e-25	1.37887e-24	srp	X	FBgn0038694	176.974	6.45045	0.774465	8.32892	8.15861e-17	5.11022e-16	CG5217
FBgn0264386	1756.73	2.3234	0.223199	10.4095	2.24347e-25	1.3885e-24	Ca-alpha1T	X	FBgn0031107	2192.6	2.16113	0.259572	8.32577	8.37827e-17	5.24453e-16	HERC2
FBgn0263392	5992.83	-2.18437	0.209888	-10.4073	2.29662e-25	1.42051e-24	Tet	X	FBgn0023517	1096.49	-2.11583	0.254261	-8.32151	8.68488e-17	5.43306e-16	Pgam5
FBgn0052423	70012.9	2.35784	0.226728	10.3994	2.4941e-25	1.54169e-24	shep	X	FBgn0036319	3736.94	2.24179	0.269471	8.31923	8.85356e-17	5.53169e-16	Ent3
FBgn0032444	6493.45	-2.53769	0.244148	-10.3941	2.63838e-25	1.62986e-24	CG5525	X	FBgn0261609	1636	-1.9393	0.233138	-8.31824	8.9278e-17	5.5746e-16	eIF-2alpha
FBgn0260799	6592.54	-1.78358	0.171604	-10.3936	2.65198e-25	1.63723e-24	p120ctn	X	FBgn0051102	144.443	5.36504	0.645072	8.31697	9.02408e-17	5.6312e-16	CG31102
FBgn0015777	6822.27	-2.79915	0.269386	-10.3908	2.72946e-25	1.68402e-24	nrv2	X	FBgn0266521	6435.17	-1.97105	0.237057	-8.31464	9.20297e-17	5.73927e-16	stai
FBgn0030502	4997.27	2.73746	0.263469	10.3901	2.75161e-25	1.69663e-24	tth	X	FBgn0034176	1663.33	-1.95755	0.235506	-8.31209	9.40328e-17	5.86054e-16	ste24a
FBgn0034001	390.036	-2.78086	0.26778	-10.3849	2.9061e-25	1.79077e-24	mRpL41	X	FBgn0037376	2133.07	-2.32176	0.279343	-8.31151	9.4493e-17	5.88556e-16	Hat1
FBgn0037637	15670.9	2.54923	0.245515	10.3832	2.95694e-25	1.82096e-24	IscU	X	FBgn0032955	684.608	2.38097	0.286777	8.30252	1.01922e-16	6.34437e-16	CG2201
FBgn0030572	861.973	-2.59578	0.25015	-10.3769	3.15861e-25	1.94394e-24	mRpS25	X	FBgn0032635	1013.51	-2.56906	0.30955	-8.29932	1.04713e-16	6.51403e-16	CG15141
FBgn0033961	1018.04	-2.35108	0.226704	-10.3707	3.36957e-25	2.07249e-24	ND-B15	X	FBgn0264561	2779.3	2.48064	0.298956	8.29769	1.06154e-16	6.59955e-16	Glg1
FBgn0028582	11497.9	2.5573	0.246712	10.3655	3.55707e-25	2.18645e-24	lqf	X	FBgn0000163	3009.88	2.94835	0.355341	8.29724	1.06559e-16	6.61656e-16	baz
FBgn0004893	2140.6	2.71853	0.262395	10.3604	3.75208e-25	2.30488e-24	bowl	X	FBgn0259678	301.772	5.12467	0.617635	8.29725	1.06547e-16	6.61656e-16	sqa
FBgn0011655	4488.62	1.9407	0.187356	10.3584	3.83439e-25	2.35398e-24	Med	X	FBgn0259938	1466.64	2.48274	0.299287	8.29552	1.08112e-16	6.70881e-16	cwo
FBgn0040823	2237.68	2.38382	0.230155	10.3574	3.87194e-25	2.37556e-24	dpr6	X	FBgn0027491	1727.94	-2.13023	0.257002	-8.28877	1.14422e-16	7.09603e-16	Cdk5alpha
FBgn0029881	4675.29	2.01484	0.194554	10.3562	3.92143e-25	2.40443e-24	pigs	X	FBgn0038805	937.56	-2.32904	0.281265	-8.28058	1.2258e-16	7.59725e-16	TFAM
FBgn0000524	2272.26	2.6217	0.253221	10.3534	4.03801e-25	2.47438e-24	dx	X	FBgn0033297	104.975	6.69316	0.808305	8.28048	1.22677e-16	7.59855e-16	Mal-A8
FBgn0263354	812.198	3.50971	0.339055	10.3514	4.12214e-25	2.52437e-24	CG42784	X	FBgn0037372	1351.96	-2.9848	0.36049	-8.27983	1.23348e-16	7.63538e-16	CG2091
FBgn0061515	5349.03	-1.85081	0.178841	-10.3489	4.23408e-25	2.59131e-24	endos	X	FBgn0260971	558.475	2.45834	0.296941	8.27886	1.24364e-16	7.69353e-16	CG42594
FBgn0052230	3996.38	-1.98176	0.191546	-10.3461	4.35685e-25	2.66479e-24	ND-MLRQ	X	FBgn0031626	93.4988	5.95143	0.719049	8.27681	1.26518e-16	7.82199e-16	CG15631
FBgn0023550	278.259	7.71211	0.745583	10.3437	4.46843e-25	2.73135e-24	CG18031	X	FBgn0266350	81.1884	6.15893	0.744204	8.27586	1.27528e-16	7.87958e-16	CR44999
FBgn0037728	8102.6	-2.31638	0.224195	-10.332	5.05046e-25	3.08521e-24	CG16817	X	FBgn0014391	4095.53	-2.15853	0.260856	-8.27481	1.28662e-16	7.94469e-16	sun
FBgn0033052	1578.94	2.15399	0.208487	10.3315	5.07488e-25	3.09822e-24	SCAP	X	FBgn0010246	717.052	2.96874	0.358815	8.27373	1.29827e-16	8.01171e-16	Myo61F
FBgn0265192	5041.62	2.32276	0.224854	10.3301	5.15152e-25	3.14306e-24	Snp	X	FBgn0039802	1763.12	-2.23243	0.269836	-8.2733	1.30305e-16	8.03628e-16	dj-1beta
FBgn0028500	1157.73	2.36721	0.229179	10.3291	5.20442e-25	3.17338e-24	Rich	X	FBgn0051211	3778.13	2.64909	0.32036	8.26911	1.34961e-16	8.31323e-16	CG31211
FBgn0046214	4320.47	-1.92586	0.186524	-10.325	5.43315e-25	3.3108e-24	vig2	X	FBgn0063498	510.164	-4.73024	0.572035	-8.26915	1.34914e-16	8.31323e-16	GstE2
FBgn0033864	340.848	4.0433	0.39162	10.3246	5.45731e-25	3.32348e-24	CG18368	X	FBgn0036745	1018.24	-2.25064	0.272227	-8.26751	1.36791e-16	8.42076e-16	CG7484
FBgn0014033	258.384	3.89077	0.377325	10.3115	6.25402e-25	3.80633e-24	Sr-CI	X	FBgn0030745	4475.73	3.13997	0.379843	8.26651	1.3794e-16	8.48627e-16	CG4239
FBgn0037758	6220.46	1.76579	0.171285	10.3091	6.41262e-25	3.90045e-24	CG9467	X	FBgn0039870	763.976	-2.66761	0.322706	-8.26639	1.3808e-16	8.48967e-16	CG1896
FBgn0031571	848.717	3.67484	0.356517	10.3076	6.51108e-25	3.95791e-24	bark	X	FBgn0043900	2696.67	2.29023	0.277224	8.26131	1.44079e-16	8.85307e-16	pygo
FBgn0284248	4310.77	-2.62134	0.254333	-10.3067	6.57107e-25	3.99191e-24	Cyt-c-p	X	FBgn0000032	2695.22	2.12636	0.257445	8.25947	1.46319e-16	8.98521e-16	Acph-1
FBgn0031974	999.257	2.26509	0.219917	10.2998	7.06444e-25	4.289e-24	CG12560	X	FBgn0033475	1092.56	-2.58	0.312384	-8.25907	1.4681e-16	9.00985e-16	CG12129
FBgn0051820	194.003	6.5482	0.635786	10.2994	7.09163e-25	4.30287e-24	CG31820	X	FBgn0263466	229.279	4.62142	0.559907	8.2539	1.53303e-16	9.40261e-16	snoRNA:lola-a
FBgn0040078	2236.88	-2.52915	0.245574	-10.2989	7.12473e-25	4.3203e-24	pont	X	FBgn0267495	534.611	4.18004	0.506766	8.24845	1.60461e-16	9.83562e-16	CR45185
FBgn0010382	2000.68	-2.47043	0.23988	-10.2986	7.15141e-25	4.33381e-24	CycE	X	FBgn0086081	216.186	3.49128	0.42341	8.24563	1.64288e-16	1.00641e-15	snoRNA:Me28S-A30
FBgn0026206	14049	2.07737	0.20174	10.2973	7.24794e-25	4.38962e-24	mei-P26	X	FBgn0039188	2056.25	2.16896	0.263129	8.24296	1.68006e-16	1.02855e-15	Golgin84
FBgn0032219	154.659	6.2864	0.610891	10.2905	7.77381e-25	4.70523e-24	CG4995	X	FBgn0028582	8378.41	2.24735	0.272684	8.24158	1.69946e-16	1.03979e-15	lqf
FBgn0033302	197.369	6.05958	0.588855	10.2904	7.78241e-25	4.70755e-24	Cyp6a14	X	FBgn0039688	1993.64	2.18042	0.264722	8.23663	1.77123e-16	1.08304e-15	Kul
FBgn0263583	173.475	7.20236	0.700108	10.2875	8.02332e-25	4.8503e-24	CR43608	X	FBgn0031149	3972.81	-1.9993	0.242859	-8.23234	1.83595e-16	1.12193e-15	CG1518
FBgn0264347	287.139	5.50218	0.534948	10.2854	8.19729e-25	4.95245e-24	CR43803	X	FBgn0052982	1399.14	2.55264	0.310107	8.23147	1.84924e-16	1.12937e-15	CG32982
FBgn0003162	2010.89	3.11241	0.30277	10.2798	8.69248e-25	5.24841e-24	Pu	X	FBgn0034612	135.177	5.76434	0.700488	8.22903	1.88734e-16	1.15193e-15	CG10505
FBgn0050362	136.407	4.76518	0.463604	10.2786	8.80341e-25	5.31214e-24	boly	X	FBgn0030266	2078.98	2.43975	0.296742	8.22178	2.0051e-16	1.22306e-15	CG11122
FBgn0000097	7320.79	2.53195	0.246356	10.2776	8.888e-25	5.35991e-24	aop	X	FBgn0039835	513.363	-2.74917	0.334383	-8.22161	2.00791e-16	1.22403e-15	mRpL32
FBgn0001981	882	-2.58921	0.251993	-10.2749	9.14268e-25	5.51014e-24	esg	X	FBgn0011276	105.025	-5.78381	0.703814	-8.21781	2.07247e-16	1.26262e-15	HLH3B
FBgn0034083	3017.82	2.38584	0.232207	10.2746	9.17071e-25	5.52366e-24	lbk	X	FBgn0015296	1369.07	-1.97609	0.240622	-8.21243	2.16749e-16	1.31971e-15	Shc
FBgn0052677	5043.86	1.77522	0.172783	10.2743	9.20533e-25	5.54114e-24	X11Lbeta	X	FBgn0033081	1402.27	-2.58935	0.315451	-8.20839	2.24176e-16	1.3641e-15	geminin
FBgn0032725	3327.06	-2.09991	0.204423	-10.2724	9.38785e-25	5.64756e-24	Nedd8	X	FBgn0033247	752.148	-2.38616	0.290743	-8.20711	2.26577e-16	1.37788e-15	Nup44A
FBgn0020389	2312.05	1.82307	0.17753	10.2691	9.71295e-25	5.83958e-24	Papss	X	FBgn0015903	1339.19	-2.44232	0.297666	-8.20491	2.30771e-16	1.40253e-15	apt
FBgn0032454	1400.25	-1.98129	0.192956	-10.2681	9.81387e-25	5.89668e-24	CG5787	X	FBgn0035675	943.764	-3.66449	0.446626	-8.20483	2.30918e-16	1.40257e-15	CG6610
FBgn0261268	7363.89	1.95212	0.190117	10.268	9.82637e-25	5.9006e-24	Cul3	X	FBgn0036733	1092.97	-2.32536	0.28344	-8.20406	2.32411e-16	1.41078e-15	U4-U6-60K
FBgn0034299	613.918	-2.75438	0.268349	-10.2642	1.02178e-24	6.13193e-24	CG5757	X	FBgn0032248	1196.11	-2.31218	0.281887	-8.20249	2.3545e-16	1.42837e-15	Bug22
FBgn0039088	181.907	6.76883	0.659762	10.2595	1.0726e-24	6.43298e-24	CG10164	X	FBgn0037199	1627.15	-2.47548	0.3018	-8.20239	2.3566e-16	1.42878e-15	CG11137
FBgn0036778	184.971	5.7361	0.559226	10.2572	1.09831e-24	6.58322e-24	Cyp312a1	X	FBgn0266751	192.169	4.01253	0.489276	8.20096	2.38474e-16	1.44496e-15	CR45224
FBgn0016059	6649.15	2.0451	0.199407	10.2559	1.11321e-24	6.66847e-24	Sema1b	X	FBgn0010173	1273.7	-3.22559	0.393352	-8.20027	2.3985e-16	1.45242e-15	RpA-70
FBgn0023441	1321.78	3.74822	0.365493	10.2552	1.121e-24	6.71108e-24	fus	X	FBgn0040391	152.97	5.80835	0.708957	8.19282	2.55173e-16	1.54428e-15	CG2854
FBgn0053493	480.345	4.50573	0.439507	10.2518	1.16165e-24	6.9502e-24	CG33493	X	FBgn0037720	839.645	2.83133	0.345664	8.19097	2.59123e-16	1.56724e-15	CG8312
FBgn0037550	568.465	-2.88121	0.281125	-10.2489	1.19754e-24	7.16064e-24	CG9667	X	FBgn0037846	1034.95	2.59953	0.317488	8.1878	2.66038e-16	1.60809e-15	CG6574
FBgn0036565	1150.26	-3.57322	0.348706	-10.2471	1.21984e-24	7.28953e-24	CG5235	X	FBgn0040942	3653.62	-3.05257	0.373281	-8.17769	2.89336e-16	1.74787e-15	CG12643
FBgn0025632	625.811	2.19121	0.213912	10.2435	1.26544e-24	7.55746e-24	CG4313	X	FBgn0034523	500.125	-3.16816	0.387481	-8.1763	2.92687e-16	1.76705e-15	Nnf1a
FBgn0085317	294.457	5.22086	0.509786	10.2413	1.29502e-24	7.72945e-24	CG34288	X	FBgn0036565	880.097	-4.23929	0.518985	-8.16843	3.12418e-16	1.88504e-15	CG5235
FBgn0023531	2656.58	1.97506	0.192876	10.2401	1.31131e-24	7.82194e-24	CG32809	X	FBgn0011286	267.176	2.97012	0.363717	8.16602	3.18737e-16	1.92201e-15	RyR
FBgn0028897	278.876	-3.19194	0.31183	-10.2362	1.36533e-24	8.13926e-24	CG4935	X	FBgn0266872	568.821	3.16367	0.387636	8.16146	3.31009e-16	1.99481e-15	CR45333
FBgn0035975	443.096	3.12499	0.305307	10.2356	1.37395e-24	8.18575e-24	PGRP-LA	X	FBgn0035432	3423.3	1.92722	0.236189	8.15968	3.35917e-16	2.02317e-15	ZnT63C
FBgn0019940	158.925	5.04129	0.492566	10.2348	1.38539e-24	8.24889e-24	Rh6	X	FBgn0028527	995.372	3.60476	0.441839	8.15853	3.39119e-16	2.04123e-15	CG18507
FBgn0032400	28300.7	2.38215	0.233166	10.2165	1.67219e-24	9.95058e-24	CG6770	X	FBgn0031662	1373.78	-2.05467	0.251962	-8.15471	3.50025e-16	2.10561e-15	CG3792
FBgn0261279	3483.94	2.07081	0.202739	10.2141	1.71384e-24	1.01923e-23	lqfR	X	FBgn0031094	814.092	-2.17112	0.266257	-8.15422	3.51431e-16	2.1128e-15	CG9578
FBgn0025684	2674.54	1.81052	0.177285	10.2125	1.74311e-24	1.03601e-23	MFS18	X	FBgn0033261	1266.28	-2.31603	0.284088	-8.1525	3.56472e-16	2.14182e-15	udd
FBgn0033260	1129.27	-1.86984	0.183194	-10.2069	1.84751e-24	1.0974e-23	Cul4	X	FBgn0036368	430.899	3.58003	0.439256	8.15021	3.63297e-16	2.18152e-15	CG10738
FBgn0029943	4601.44	1.82453	0.17876	10.2066	1.85331e-24	1.09972e-23	Atg5	X	FBgn0032053	849.352	-2.78539	0.341818	-8.14873	3.67757e-16	2.20698e-15	mRpL51
FBgn0262993	262.18	4.78884	0.469193	10.2065	1.85364e-24	1.09972e-23	CR43301	X	FBgn0027589	657.311	2.67179	0.328085	8.14357	3.8378e-16	2.30176e-15	CG1688
FBgn0010612	5725.1	-2.14275	0.209983	-10.2044	1.89467e-24	1.12339e-23	ATPsynG	X	FBgn0023167	1232.73	-2.03436	0.249827	-8.14309	3.85331e-16	2.30968e-15	SmD3
FBgn0003149	5171.95	8.90026	0.872281	10.2034	1.91382e-24	1.13407e-23	Prm	X	FBgn0003132	117.823	5.56517	0.68362	8.14073	3.92901e-16	2.35365e-15	Pp1-13C
FBgn0011455	2745.37	-2.23297	0.218853	-10.2031	1.92113e-24	1.13771e-23	ND-SGDH	X	FBgn0013746	2290.57	-1.91126	0.235107	-8.12932	4.31697e-16	2.58451e-15	alien
FBgn0034647	785.158	5.96586	0.584988	10.1983	2.01859e-24	1.19472e-23	pirk	X	FBgn0243512	3746.94	2.46394	0.303097	8.1292	4.32128e-16	2.58555e-15	puc
FBgn0010314	1434.37	-3.15508	0.30961	-10.1905	2.18687e-24	1.29354e-23	Cks30A	X	FBgn0034654	2667.36	-2.23852	0.275439	-8.1271	4.39666e-16	2.62908e-15	CG10306
FBgn0037670	666.113	-2.56579	0.251797	-10.1899	2.19978e-24	1.3004e-23	Ibf1	X	FBgn0264556	290.302	4.68016	0.575889	8.12683	4.40654e-16	2.63342e-15	Gr39a
FBgn0034564	2173.27	-2.75361	0.270254	-10.189	2.22059e-24	1.31191e-23	CG9344	X	FBgn0035677	1133.49	-2.0579	0.253226	-8.12672	4.41077e-16	2.63438e-15	CG13293
FBgn0267976	3994.77	-2.01095	0.197399	-10.1872	2.26169e-24	1.3354e-23	Tim23	X	FBgn0033019	929.66	-2.53163	0.311615	-8.12424	4.5019e-16	2.68721e-15	CG10395
FBgn0011640	7761.1	-1.61769	0.158855	-10.1835	2.3498e-24	1.38659e-23	lark	X	FBgn0039116	471.918	-2.75854	0.339554	-8.12399	4.51104e-16	2.69106e-15	CG10375
FBgn0037061	603.94	-3.17662	0.311954	-10.183	2.36194e-24	1.39292e-23	CG12975	X	FBgn0032219	113.671	6.09931	0.751058	8.12096	4.62512e-16	2.75747e-15	CG4995
FBgn0267505	508.229	-3.34767	0.328805	-10.1813	2.40273e-24	1.41614e-23	pre-rRNA:CR45845	X	FBgn0263006	11362.7	2.42084	0.298191	8.11839	4.72397e-16	2.81473e-15	SERCA
FBgn0025639	7190.1	1.79223	0.176092	10.1778	2.49122e-24	1.46741e-23	Hmt4-20	X	FBgn0000404	1850.96	-2.38323	0.293716	-8.11407	4.89522e-16	2.91504e-15	CycA
FBgn0037878	1662.1	-2.21518	0.21781	-10.1702	2.69254e-24	1.58505e-23	CG6693	X	FBgn0051909	90.9541	7.13661	0.879574	8.11371	4.90968e-16	2.92192e-15	CG31909
FBgn0040010	3753.68	-1.68466	0.165671	-10.1687	2.73558e-24	1.60943e-23	CG17493	X	FBgn0051287	185.493	4.51638	0.556724	8.11243	4.96164e-16	2.95109e-15	CG31287
FBgn0050047	200.762	6.28609	0.618188	10.1686	2.73886e-24	1.61041e-23	CG30047	X	FBgn0035524	769.651	-3.04254	0.375109	-8.11108	5.017e-16	2.98225e-15	CG11583
FBgn0260746	957.42	-3.46578	0.341175	-10.1584	3.04118e-24	1.7871e-23	Ect3	X	FBgn0028408	2890.76	2.00747	0.247508	8.11072	5.03227e-16	2.98955e-15	Drep2
FBgn0033872	4102.7	-2.47286	0.243525	-10.1544	3.16616e-24	1.85944e-23	CG6329	X	FBgn0085203	346.299	-2.92834	0.361176	-8.10779	5.15493e-16	3.06061e-15	CG34174
FBgn0032588	158.647	4.64752	0.457696	10.1542	3.17537e-24	1.86374e-23	CG5968	X	FBgn0030336	2808.79	2.13671	0.263543	8.10763	5.16181e-16	3.06107e-15	CG1578
FBgn0000489	285.055	3.19439	0.314613	10.1534	3.19993e-24	1.87704e-23	Pka-C3	X	FBgn0264374	98.442	4.81048	0.593327	8.10763	5.1617e-16	3.06107e-15	CR43826
FBgn0027108	6824.55	-1.84414	0.18164	-10.1527	3.22159e-24	1.88862e-23	Inx2	X	FBgn0053548	367.17	5.39959	0.666109	8.10617	5.22418e-16	3.09622e-15	SmydA-8
FBgn0042138	3943.13	-1.72459	0.169881	-10.1517	3.25498e-24	1.90707e-23	CG18815	X	FBgn0003984	589.098	2.5351	0.312805	8.1044	5.30048e-16	3.13959e-15	vn
FBgn0034094	259.117	5.79856	0.571199	10.1516	3.2607e-24	1.90929e-23	Tsf3	X	FBgn0085419	665.92	2.34546	0.289453	8.10309	5.35816e-16	3.17188e-15	Rgk2
FBgn0036194	1165.03	-2.89057	0.284793	-10.1497	3.32233e-24	1.94422e-23	CG11652	X	FBgn0035871	5589.25	-1.91957	0.236938	-8.10158	5.42498e-16	3.20954e-15	BI-1
FBgn0039128	792.359	-2.55213	0.251455	-10.1495	3.33123e-24	1.94828e-23	CG13599	X	FBgn0015320	2212.76	-2.16253	0.267143	-8.09503	5.72512e-16	3.38511e-15	Ubc2
FBgn0033998	8369.58	2.10526	0.207507	10.1455	3.46944e-24	2.02791e-23	row	X	FBgn0259736	470.819	2.59072	0.320061	8.09445	5.75248e-16	3.39928e-15	CG42390
FBgn0086907	172.001	5.91809	0.583396	10.1442	3.51624e-24	2.05405e-23	Cyt-c-d	X	FBgn0038878	293.261	3.87567	0.479258	8.0868	6.12513e-16	3.61736e-15	CG3301
FBgn0036278	2009.11	3.47676	0.342809	10.142	3.59761e-24	2.10034e-23	CrzR	X	FBgn0011361	3294.01	-2.26249	0.27987	-8.08409	6.26306e-16	3.69447e-15	ND-ACP
FBgn0031398	552.184	-2.49366	0.245924	-10.14	3.67218e-24	2.14261e-23	CG10880	X	FBgn0031858	699.875	2.48764	0.307719	8.08411	6.26213e-16	3.69447e-15	CG17378
FBgn0029766	1437.17	3.98143	0.392661	10.1396	3.686e-24	2.14941e-23	CG15784	X	FBgn0028894	2043.48	-2.43095	0.300755	-8.08282	6.32861e-16	3.73094e-15	GMF
FBgn0011723	119.923	5.77887	0.570162	10.1355	3.8439e-24	2.24016e-23	byn	X	FBgn0083949	980.626	2.18767	0.270829	8.07767	6.60137e-16	3.88946e-15	CG34113
FBgn0040726	3248.89	2.11027	0.208231	10.1343	3.8918e-24	2.26674e-23	dpr1	X	FBgn0034726	517.328	-3.22505	0.399366	-8.07541	6.72513e-16	3.96005e-15	Mes4
FBgn0038079	618.647	4.20582	0.41521	10.1294	4.09197e-24	2.38192e-23	NijC	X	FBgn0000639	80588.8	9.45273	1.17086	8.07334	6.83987e-16	4.02525e-15	Fbp1
FBgn0260938	5113.31	2.16563	0.213833	10.1277	4.16497e-24	2.42299e-23	tay	X	FBgn0031913	2337.8	7.04337	0.872622	8.0715	6.9441e-16	4.08419e-15	CG5958
FBgn0266744	388.826	4.09474	0.404588	10.1208	4.4692e-24	2.59845e-23	CR45217	X	FBgn0032481	763.131	2.1258	0.263516	8.06705	7.20183e-16	4.23329e-15	CG16972
FBgn0037601	439.408	3.83978	0.379829	10.1092	5.02767e-24	2.92143e-23	Cyp313b1	X	FBgn0031529	2353.71	-2.44011	0.30252	-8.06593	7.26785e-16	4.26959e-15	CG9662
FBgn0033031	1676.78	-2.07907	0.205676	-10.1085	5.06648e-24	2.94225e-23	CG8245	X	FBgn0038828	908.456	-2.3292	0.288805	-8.06497	7.32534e-16	4.29833e-15	CG17270
FBgn0029133	4231.34	-2.41258	0.238671	-10.1084	5.06991e-24	2.94251e-23	REG	X	FBgn0261383	2079.41	2.21828	0.275052	8.06497	7.32521e-16	4.29833e-15	IntS6
FBgn0039115	599.816	-2.32322	0.229832	-10.1083	5.07393e-24	2.94312e-23	CG10214	X	FBgn0043577	1469.15	9.53601	1.18253	8.0641	7.37771e-16	4.32653e-15	PGRP-SB2
FBgn0033387	153.638	5.06198	0.500834	10.1071	5.13855e-24	2.97885e-23	CG8008	X	FBgn0001235	26067.7	2.1772	0.270043	8.06243	7.47913e-16	4.38344e-15	hth
FBgn0037379	1863.24	2.72988	0.270432	10.0945	5.8427e-24	3.38507e-23	CG10979	X	FBgn0030595	146.572	3.63355	0.450694	8.06211	7.49872e-16	4.39236e-15	CG14406
FBgn0002638	2418.73	-2.38069	0.236188	-10.0797	6.79574e-24	3.93492e-23	Rcc1	X	FBgn0038127	100.048	6.20495	0.76967	8.06183	7.51588e-16	4.39984e-15	CG8476
FBgn0027109	278.017	-4.77803	0.474341	-10.073	7.27388e-24	4.20931e-23	NPF	X	FBgn0034259	2440.58	-2.00851	0.249187	-8.06023	7.61494e-16	4.45523e-15	P32
FBgn0035246	18021.6	-1.42563	0.141534	-10.0727	7.29736e-24	4.22043e-23	CG13928	X	FBgn0264389	3693.41	2.5038	0.31065	8.05988	7.63694e-16	4.46549e-15	opm
FBgn0033021	4553.62	-1.90702	0.189457	-10.0657	7.83155e-24	4.52673e-23	CG10417	X	FBgn0264563	89.8511	6.63736	0.823542	8.05953	7.65913e-16	4.47586e-15	CG43935
FBgn0033782	172.675	4.41214	0.438636	10.0588	8.40373e-24	4.85461e-23	sug	X	FBgn0034181	8925.87	1.95414	0.242495	8.05845	7.72649e-16	4.5126e-15	CG8963
FBgn0037625	261.441	3.82651	0.380463	10.0575	8.51332e-24	4.91505e-23	CG11768	X	FBgn0011710	3878.01	-1.96888	0.244385	-8.05648	7.85239e-16	4.58345e-15	2020-09-01
FBgn0039688	2286.64	2.05705	0.204533	10.0573	8.53229e-24	4.92313e-23	Kul	X	FBgn0029766	1337.06	3.81624	0.473742	8.05554	7.91294e-16	4.61611e-15	CG15784
FBgn0004103	10125.5	-1.59127	0.158263	-10.0546	8.76688e-24	5.05259e-23	Pp1-87B	X	FBgn0263036	101.254	5.66883	0.703864	8.05387	8.02137e-16	4.67664e-15	CG43331
FBgn0035498	2778.25	2.06046	0.204976	10.0522	8.98313e-24	5.1742e-23	Fit1	X	FBgn0030975	119.811	6.14252	0.762738	8.05325	8.06255e-16	4.69792e-15	SdhBL
FBgn0000117	10847.5	-1.61893	0.161119	-10.0481	9.36679e-24	5.3889e-23	arm	X	FBgn0029133	4038.25	-1.96409	0.243927	-8.05197	8.14724e-16	4.74451e-15	REG
FBgn0284244	923.04	3.57431	0.355719	10.0481	9.36247e-24	5.3889e-23	l(2)k05911	X	FBgn0033593	892.843	8.52537	1.05918	8.04902	8.3462e-16	4.85756e-15	Listericin
FBgn0031432	224.331	7.2487	0.72148	10.047	9.47164e-24	5.44605e-23	Cyp309a1	X	FBgn0266449	3632.04	-1.90533	0.236816	-8.04562	8.58105e-16	4.99135e-15	Kr-h2
FBgn0003447	6427.85	-2.30555	0.22966	-10.039	1.02711e-23	5.90231e-23	sn	X	FBgn0035587	192.708	4.98262	0.619459	8.04349	8.7312e-16	5.07574e-15	Gdap1
FBgn0035726	3402.24	-1.75927	0.175372	-10.0317	1.10633e-23	6.35385e-23	CG9953	X	FBgn0270925	880.147	8.91755	1.10965	8.03639	9.25269e-16	5.37578e-15	CG4836
FBgn0052191	170.864	5.69948	0.568314	10.0287	1.13957e-23	6.54093e-23	CG32191	X	FBgn0052459	103.953	6.10883	0.760633	8.03125	9.64864e-16	5.60258e-15	CG32459
FBgn0038257	221.057	3.86885	0.386056	10.0215	1.22679e-23	7.03751e-23	smp-30	X	FBgn0003346	1806.81	-2.00405	0.249762	-8.02386	1.02471e-15	5.94662e-15	RanGAP
FBgn0035951	2164.06	-1.75404	0.175053	-10.02	1.24477e-23	7.13651e-23	CG5068	X	FBgn0264087	820.017	2.42132	0.301799	8.02296	1.03225e-15	5.98692e-15	Slob
FBgn0031830	4835.49	-2.17806	0.217385	-10.0194	1.25322e-23	7.18077e-23	COX5B	X	FBgn0053100	6538.21	2.14829	0.267862	8.02015	1.0562e-15	6.12231e-15	4EHP
FBgn0038307	833.725	-2.64231	0.263743	-10.0185	1.26406e-23	7.23866e-23	mRpS10	X	FBgn0265497	215.086	3.94495	0.492137	8.01596	1.09284e-15	6.33105e-15	CR44366
FBgn0053978	1109.52	2.80046	0.279594	10.0162	1.2944e-23	7.40812e-23	CG33978	X	FBgn0037974	252.404	5.03452	0.628233	8.01378	1.11238e-15	6.44048e-15	CG12224
FBgn0266376	1002.04	3.76175	0.375882	10.0078	1.4086e-23	8.05709e-23	CR45018	X	FBgn0027524	990.693	-2.56014	0.319476	-8.01357	1.11429e-15	6.44784e-15	CG3909
FBgn0004373	7383.09	1.96941	0.196938	10.0001	1.52176e-23	8.6993e-23	fwd	X	FBgn0020251	2525.53	2.40746	0.30044	8.01313	1.11829e-15	6.46724e-15	sfl
FBgn0015031	4100.69	-1.93903	0.193955	-9.99731	1.56599e-23	8.94699e-23	cype	X	FBgn0039163	1049.02	-2.09122	0.261181	-8.00676	1.17768e-15	6.80676e-15	CG5515
FBgn0250838	3844.02	-2.0061	0.200722	-9.99439	1.61281e-23	9.20915e-23	roh	X	FBgn0052846	136.223	6.94425	0.867622	8.00377	1.20667e-15	6.97035e-15	CG32846
FBgn0039647	3325.19	1.91109	0.191317	9.98914	1.70044e-23	9.70387e-23	CG14509	X	FBgn0011455	2913.9	-2.31859	0.289693	-8.00362	1.20817e-15	6.97499e-15	ND-SGDH
FBgn0262593	1861.7	2.84148	0.28451	9.98729	1.73258e-23	9.88158e-23	Shab	X	FBgn0085409	2214.6	-1.99491	0.249258	-8.00341	1.21024e-15	6.98288e-15	smal
FBgn0035853	2707.14	-1.7048	0.170709	-9.98656	1.74527e-23	9.94824e-23	UbcE2M	X	FBgn0001961	8139.24	2.20335	0.275323	8.0028	1.21621e-15	7.01332e-15	Arpc1
FBgn0261609	1714.64	-1.88445	0.188723	-9.98526	1.7683e-23	1.00737e-22	eIF-2alpha	X	FBgn0029930	1318.77	2.26299	0.282862	8.00032	1.24094e-15	7.15181e-15	CG12541
FBgn0034162	530.13	3.28428	0.328938	9.98449	1.78214e-23	1.01467e-22	CG6426	X	FBgn0036152	156.626	3.75552	0.469448	7.99985	1.24568e-15	7.17498e-15	CG6175
FBgn0266518	1280.76	-2.18078	0.218457	-9.98269	1.81481e-23	1.03267e-22	Dpit47	X	FBgn0027259	366.718	-3.21719	0.402201	-7.99896	1.25475e-15	7.22309e-15	Kmn1
FBgn0261020	3921.94	2.04387	0.204751	9.98222	1.82333e-23	1.03693e-22	wol	X	FBgn0030746	87.0586	6.25853	0.783162	7.99136	1.3346e-15	7.67838e-15	CG9981
FBgn0028491	717.486	5.11829	0.51275	9.98204	1.82672e-23	1.03826e-22	CG2930	X	FBgn0259209	3565.3	7.22975	0.904961	7.98901	1.36023e-15	7.82133e-15	Mlp60A
FBgn0002533	6834.13	9.25468	0.927506	9.97802	1.90217e-23	1.08052e-22	Lcp2	X	FBgn0050419	1841.7	2.16593	0.271133	7.98844	1.36654e-15	7.85312e-15	CG30419
FBgn0000384	3716.14	1.70523	0.170931	9.97614	1.93864e-23	1.10061e-22	cta	X	FBgn0033054	1580.64	-1.96177	0.245613	-7.98725	1.37988e-15	7.9252e-15	CG14591
FBgn0034118	1563.91	-2.50423	0.251074	-9.97405	1.97989e-23	1.12338e-22	Nup62	X	FBgn0004852	762.427	2.85137	0.357379	7.97856	1.48049e-15	8.49822e-15	Ac76E
FBgn0031885	1364.91	1.9075	0.191356	9.96835	2.0968e-23	1.18903e-22	Mnn1	X	FBgn0035988	294.843	5.25956	0.659439	7.97581	1.51387e-15	8.68485e-15	CG3982
FBgn0000032	2854.65	2.05316	0.206007	9.96645	2.13732e-23	1.21131e-22	Acph-1	X	FBgn0040349	195.604	5.34455	0.67064	7.96933	1.59532e-15	9.14687e-15	CG3699
FBgn0015664	1613.97	-2.08564	0.209311	-9.96431	2.18395e-23	1.23703e-22	Dref	X	FBgn0028693	3027.28	-1.96184	0.246193	-7.9687	1.6035e-15	9.18849e-15	Rpn12
FBgn0052243	1303.2	-2.49129	0.250077	-9.9621	2.23292e-23	1.26404e-22	CG32243	X	FBgn0026144	994.759	-2.26361	0.284113	-7.96729	1.62191e-15	9.28872e-15	CBP
FBgn0250823	15969.3	1.83084	0.183841	9.95885	2.30707e-23	1.30527e-22	gish	X	FBgn0035888	967.641	2.29893	0.288576	7.96646	1.63281e-15	9.34578e-15	CG7120
FBgn0005278	8483.48	-1.94602	0.195472	-9.95549	2.38642e-23	1.34939e-22	Sam-S	X	FBgn0040384	3286.3	2.19099	0.27508	7.96492	1.65327e-15	9.4575e-15	CG32795
FBgn0000404	2140.41	-2.84856	0.286211	-9.95266	2.45532e-23	1.38756e-22	CycA	X	FBgn0004397	1360.63	2.19487	0.275698	7.96114	1.70464e-15	9.74579e-15	Vinc
FBgn0039844	6140.72	-2.64215	0.265599	-9.9479	2.57551e-23	1.45465e-22	CG1607	X	FBgn0034570	2576	1.96706	0.247101	7.96055	1.71278e-15	9.78676e-15	CG10543
FBgn0085428	170.405	4.82092	0.485027	9.93949	2.80254e-23	1.58197e-22	Nox	X	FBgn0027585	537.37	3.89546	0.489353	7.96042	1.71458e-15	9.79148e-15	CG8740
FBgn0053120	172.883	7.26459	0.731063	9.93702	2.87281e-23	1.62071e-22	CG33120	X	FBgn0029720	591.796	2.54171	0.319324	7.95965	1.72523e-15	9.84668e-15	CG3009
FBgn0035914	1253.86	1.99629	0.200924	9.93553	2.91629e-23	1.6443e-22	CG6282	X	FBgn0036369	670.436	2.56253	0.321967	7.95899	1.73446e-15	9.89372e-15	CG10089
FBgn0039558	644.374	-3.01447	0.303427	-9.93475	2.93919e-23	1.65627e-22	BCAS2	X	FBgn0013347	3325.77	-2.25156	0.282925	-7.95815	1.74627e-15	9.95543e-15	TfIIA-S
FBgn0024251	245.838	5.83639	0.587544	9.93353	2.97539e-23	1.67571e-22	bbx	X	FBgn0036184	461.474	-3.22077	0.404756	-7.9573	1.75829e-15	1.00182e-14	PCID2
FBgn0052815	5075.92	2.65298	0.267125	9.9316	3.03339e-23	1.7074e-22	CG32815	X	FBgn0035692	17922.7	-2.75474	0.346297	-7.95485	1.79353e-15	1.02132e-14	CG13298
FBgn0029728	143.351	4.97241	0.500676	9.93139	3.03995e-23	1.71012e-22	CG2861	X	FBgn0033705	125.29	7.15148	0.899301	7.95227	1.83126e-15	1.04222e-14	CG13168
FBgn0011581	928.625	-3.14162	0.316366	-9.93034	3.0721e-23	1.72722e-22	Ms	X	FBgn0000157	1887.55	2.42639	0.305214	7.94978	1.86843e-15	1.06277e-14	Dll
FBgn0086915	323.157	5.85315	0.590011	9.9204	3.39384e-23	1.90703e-22	Mst77F	X	FBgn0036334	3979.79	-2.14487	0.269809	-7.9496	1.87115e-15	1.06371e-14	CG11267
FBgn0063083	197.704	8.50321	0.857209	9.91964	3.41978e-23	1.92052e-22	pncr015:3L	X	FBgn0021979	6724.97	-1.73454	0.218215	-7.94878	1.88364e-15	1.0702e-14	l(2)k09913
FBgn0265149	543.877	2.6862	0.270859	9.91734	3.49957e-23	1.96421e-22	CR44218	X	FBgn0051949	156.022	6.26453	0.788194	7.94796	1.89606e-15	1.07666e-14	CG31949
FBgn0031914	607.784	2.21136	0.222984	9.91714	3.50659e-23	1.96704e-22	CG5973	X	FBgn0034645	2687.59	-2.44677	0.30801	-7.94381	1.9606e-15	1.11267e-14	ND-B12
FBgn0037262	1990.21	-1.6665	0.168061	-9.91604	3.54532e-23	1.98763e-22	MED31	X	FBgn0052243	1183.8	-2.22245	0.279776	-7.94367	1.96289e-15	1.11334e-14	CG32243
FBgn0035244	1833.58	1.80073	0.181733	9.90867	3.81701e-23	2.13874e-22	ABCB7	X	FBgn0036850	617.876	-2.94545	0.370831	-7.94284	1.97601e-15	1.12015e-14	Gem2
FBgn0262100	144.641	7.75071	0.782434	9.90589	3.92451e-23	2.19772e-22	CG42853	X	FBgn0036935	3466.16	2.53674	0.319466	7.94058	2.01232e-15	1.14009e-14	CG14186
FBgn0000464	2784.04	2.09746	0.211866	9.89993	4.16569e-23	2.33147e-22	Lar	X	FBgn0030711	682.679	-2.40881	0.303367	-7.94026	2.01758e-15	1.14242e-14	Rrp47
FBgn0004839	2414.89	-2.44727	0.247209	-9.8996	4.17929e-23	2.33775e-22	otk	X	FBgn0028704	5843.03	2.14569	0.270269	7.93908	2.03679e-15	1.15265e-14	Nckx30C
FBgn0267495	349.081	3.22219	0.325557	9.89747	4.26928e-23	2.38674e-22	CR45185	X	FBgn0040534	1392.17	-2.7009	0.340448	-7.93338	2.13268e-15	1.20624e-14	CG11985
FBgn0266326	192.597	4.03737	0.407972	9.8962	4.32383e-23	2.41587e-22	CR44991	X	FBgn0030278	86.8184	6.23476	0.785962	7.93265	2.14522e-15	1.21264e-14	CG15200
FBgn0039835	487.743	-2.75273	0.278316	-9.89068	4.56925e-23	2.55155e-22	mRpL32	X	FBgn0035427	5298.21	8.5395	1.07653	7.93245	2.14869e-15	1.21392e-14	ckd
FBgn0064237	139.139	7.20871	0.728966	9.88896	4.64852e-23	2.59435e-22	Idgf5	X	FBgn0051481	331.711	2.56506	0.323403	7.93147	2.16567e-15	1.22282e-14	pb
FBgn0038716	1177.46	3.75547	0.380237	9.87663	5.25705e-23	2.93232e-22	CG7342	X	FBgn0039867	1008.22	-2.69268	0.339583	-7.92937	2.20263e-15	1.24299e-14	CstF-50
FBgn0038621	134.952	5.037	0.510073	9.87506	5.33995e-23	2.97688e-22	CG10864	X	FBgn0264979	222.474	5.32676	0.671947	7.92735	2.23873e-15	1.26265e-14	CG4267
FBgn0032637	154.504	5.03484	0.509971	9.87279	5.46218e-23	3.0433e-22	CG5050	X	FBgn0035122	967.715	-2.32183	0.292952	-7.92564	2.26971e-15	1.27941e-14	mRpL17
FBgn0041342	4057.39	1.8449	0.186953	9.86825	5.71508e-23	3.18241e-22	Cct1	X	FBgn0040350	129.026	7.62841	0.962648	7.92441	2.2924e-15	1.29075e-14	CG3690
FBgn0039152	173.961	4.18031	0.423687	9.8665	5.81607e-23	3.23683e-22	Root	X	FBgn0038771	2438.64	-2.11653	0.267167	-7.92214	2.33466e-15	1.31381e-14	CG4390
FBgn0032886	1393.11	-2.47017	0.250395	-9.86509	5.89835e-23	3.28077e-22	CG9328	X	FBgn0264492	3990.95	-1.86305	0.235184	-7.92165	2.34371e-15	1.31816e-14	CkIIalpha
FBgn0030657	458.152	-2.58063	0.261749	-9.85917	6.25645e-23	3.478e-22	cerv	X	FBgn0039742	181.746	3.30116	0.416904	7.91828	2.40826e-15	1.3537e-14	CG15528
FBgn0267581	121.985	6.65264	0.675498	9.8485	6.95756e-23	3.86557e-22	CR45921	X	FBgn0267001	14803.3	1.86472	0.235509	7.91785	2.41659e-15	1.35762e-14	Ten-a
FBgn0036085	154.135	5.66673	0.575403	9.84827	6.97322e-23	3.8721e-22	CG6527	X	FBgn0037213	2686.82	2.99334	0.3781	7.9168	2.43709e-15	1.36838e-14	CG12581
FBgn0031295	177.35	6.794	0.690025	9.84602	7.13157e-23	3.9578e-22	CG4375	X	FBgn0032016	514.466	-2.947	0.372409	-7.91334	2.50576e-15	1.40614e-14	CG7818
FBgn0001994	13352.2	1.47547	0.149871	9.84499	7.20487e-23	3.99624e-22	crp	X	FBgn0015037	339.748	3.19224	0.403417	7.91301	2.51235e-15	1.40905e-14	Cyp4p1
FBgn0027585	531.796	4.15801	0.422587	9.83942	7.6148e-23	4.22124e-22	CG8740	X	FBgn0005640	5216.19	2.08748	0.263815	7.91267	2.51936e-15	1.41219e-14	Eip63E
FBgn0261995	2194.98	-1.7825	0.18119	-9.83774	7.74291e-23	4.28985e-22	CG42813	X	FBgn0037106	843.178	-2.40908	0.304464	-7.91251	2.52246e-15	1.41314e-14	CG11307
FBgn0015037	312.5	3.30512	0.336189	9.83114	8.26811e-23	4.57827e-22	Cyp4p1	X	FBgn0031501	211.128	5.07134	0.641386	7.90684	2.64001e-15	1.47817e-14	CG17261
FBgn0250869	1473.89	2.26114	0.230041	9.82927	8.42258e-23	4.66118e-22	CG42240	X	FBgn0034286	1966.54	1.92985	0.244087	7.90638	2.64985e-15	1.48285e-14	dpr13
FBgn0027790	990.048	3.76485	0.383173	9.82545	8.74817e-23	4.83866e-22	GV1	X	FBgn0030686	872.019	-2.29141	0.289899	-7.90419	2.69689e-15	1.50833e-14	mRpL3
FBgn0037468	5905.66	-1.97598	0.201145	-9.82367	8.90426e-23	4.92224e-22	CG1943	X	FBgn0036641	1350.08	-2.36968	0.299859	-7.90263	2.73073e-15	1.52641e-14	Smn
FBgn0025573	355.335	4.27674	0.435453	9.82138	9.10891e-23	5.03256e-22	PpN58A	X	FBgn0004839	1995.94	-2.33787	0.296025	-7.89754	2.84458e-15	1.58916e-14	otk
FBgn0004666	358.47	-4.41721	0.449822	-9.8199	9.24352e-23	5.10122e-22	sim	X	FBgn0053147	1906.32	2.29494	0.290593	7.89742	2.84734e-15	1.58982e-14	Hs3st-A
FBgn0040491	503.578	2.78104	0.283203	9.81995	9.23867e-23	5.10122e-22	Buffy	X	FBgn0003093	4010.03	1.80228	0.228221	7.89706	2.85558e-15	1.59353e-14	Pkc98E
FBgn0085217	109.995	5.84606	0.595583	9.8157	9.63675e-23	5.31527e-22	CG34188	X	FBgn0033443	395.409	4.90431	0.621422	7.89208	2.97195e-15	1.65755e-14	CG1698
FBgn0039258	551.573	-2.70456	0.275641	-9.81187	1.00094e-22	5.51775e-22	beta4GalT7	X	FBgn0260439	27386.3	2.31881	0.293902	7.88976	3.02763e-15	1.68673e-14	Pp2A-29B
FBgn0020445	2925.27	4.34224	0.442781	9.80675	1.05307e-22	5.80188e-22	E23	X	FBgn0005617	2599.45	2.47047	0.313145	7.88923	3.04064e-15	1.69304e-14	msl-1
FBgn0263258	389.55	3.75915	0.383327	9.80665	1.05412e-22	5.80442e-22	chas	X	FBgn0266322	348.805	2.79846	0.354768	7.88816	3.06682e-15	1.70666e-14	CR44987
FBgn0031055	178.762	5.28825	0.539281	9.80611	1.05978e-22	5.83236e-22	et	X	FBgn0037667	501.038	-2.63399	0.334082	-7.88425	3.1644e-15	1.75999e-14	CG16734
FBgn0026403	331.68	4.50613	0.459664	9.8031	1.09186e-22	6.00552e-22	Ndg	X	FBgn0013681	1797.29	-7.87304	0.998672	-7.88351	3.18309e-15	1.7694e-14	ND3
FBgn0000179	8305.81	1.60796	0.164083	9.79967	1.12956e-22	6.20945e-22	bi	X	FBgn0034739	143.332	6.09935	0.773785	7.88249	3.20929e-15	1.78298e-14	CG3927
FBgn0038327	1249.98	-2.05742	0.209978	-9.79825	1.14552e-22	6.29368e-22	Trax	X	FBgn0266124	1740.19	-2.25412	0.286091	-7.87904	3.29906e-15	1.83184e-14	ghi
FBgn0040907	762.186	-2.49465	0.254642	-9.79668	1.16342e-22	6.38848e-22	mRpL33	X	FBgn0014366	837.976	-2.27344	0.288599	-7.87753	3.3391e-15	1.85304e-14	noi
FBgn0026141	156.08	5.76493	0.588745	9.79189	1.2199e-22	6.6949e-22	Cdlc2	X	FBgn0038678	442.493	-2.7842	0.353568	-7.87458	3.41888e-15	1.89627e-14	mRpL55
FBgn0030790	6611.36	2.38292	0.243441	9.78852	1.26132e-22	6.91839e-22	CG4768	X	FBgn0003462	12328.3	-2.00647	0.25484	-7.87345	3.44983e-15	1.91238e-14	Sod1
FBgn0029148	1905.22	-2.39203	0.244606	-9.77912	1.38412e-22	7.5877e-22	NHP2	X	FBgn0265998	6462.96	1.86604	0.237056	7.87174	3.49742e-15	1.93769e-14	Doa
FBgn0038100	2994.35	2.01617	0.20618	9.77867	1.39031e-22	7.61741e-22	Paip2	X	FBgn0033074	133.398	4.03362	0.51243	7.87155	3.50275e-15	1.93957e-14	tomboy40
FBgn0035423	9452.45	-1.90201	0.194601	-9.77389	1.45745e-22	7.97643e-22	CG17737	X	FBgn0030518	1442.37	-2.21518	0.281429	-7.87118	3.51311e-15	1.94423e-14	CG11134
FBgn0263239	260.236	5.06414	0.518128	9.77392	1.45703e-22	7.97643e-22	dar1	X	FBgn0015664	1364.82	-2.31386	0.293984	-7.87072	3.5261e-15	1.95034e-14	Dref
FBgn0039054	6728.4	1.81519	0.185728	9.77338	1.46478e-22	8.01214e-22	Cow	X	FBgn0004908	709.925	-2.93807	0.37332	-7.87009	3.54379e-15	1.95905e-14	Arl2
FBgn0030975	131.422	5.61494	0.574854	9.76759	1.55095e-22	8.4746e-22	SdhBL	X	FBgn0030571	434.514	-2.34249	0.297649	-7.86997	3.54738e-15	1.95995e-14	CG14414
FBgn0264816	1082.61	-2.20271	0.225512	-9.76759	1.55105e-22	8.4746e-22	koko	X	FBgn0026873	1311.83	-2.3237	0.295303	-7.86887	3.57868e-15	1.97615e-14	MED18
FBgn0035131	408.834	3.395	0.34759	9.76726	1.55609e-22	8.49748e-22	mthl9	X	FBgn0038975	3420.3	1.96767	0.250184	7.86493	3.69318e-15	2.03826e-14	Nrx-1
FBgn0053229	5555.4	2.7865	0.285296	9.76704	1.55938e-22	8.51072e-22	CG33229	X	FBgn0250908	2754.28	2.29405	0.291866	7.85992	3.8438e-15	2.12022e-14	beat-VII
FBgn0034503	584.349	-2.45762	0.251825	-9.75921	1.68465e-22	9.18934e-22	MED8	X	FBgn0028648	651.834	-2.66375	0.339282	-7.85113	4.12298e-15	2.27297e-14	mRpL50
FBgn0035640	910.762	-3.50032	0.358694	-9.75851	1.69625e-22	9.24754e-22	mad2	X	FBgn0052594	1077	2.21825	0.282664	7.84764	4.23933e-15	2.33524e-14	be
FBgn0040465	1315.25	-4.9081	0.503167	-9.75441	1.76629e-22	9.62404e-22	Dlip3	X	FBgn0262954	2216.46	-2.16873	0.276355	-7.8476	4.2406e-15	2.33524e-14	Rpb12
FBgn0034361	533.007	-2.50446	0.256781	-9.75333	1.7852e-22	9.72173e-22	mRpS28	X	FBgn0031914	727.636	2.2249	0.28352	7.84742	4.24687e-15	2.33741e-14	CG5973
FBgn0032979	1992.96	-1.7748	0.182041	-9.74947	1.85428e-22	1.00924e-21	Clamp	X	FBgn0011672	3773.37	2.32001	0.295669	7.84666	4.27264e-15	2.3503e-14	Mvl
FBgn0032401	698.452	2.1306	0.218605	9.74634	1.9124e-22	1.03972e-21	Plzf	X	FBgn0053523	4115.73	1.76003	0.224317	7.84619	4.28883e-15	2.35792e-14	CG33523
FBgn0267470	384.792	4.07363	0.417964	9.74637	1.91181e-22	1.03972e-21	CR45820	X	FBgn0036141	2038.28	-2.00913	0.256167	-7.84304	4.39757e-15	2.41638e-14	wls
FBgn0001208	1302.67	8.34519	0.856558	9.7427	1.98223e-22	1.0771e-21	Hn	X	FBgn0263392	4893.47	-1.90154	0.242455	-7.84285	4.40433e-15	2.41876e-14	Tet
FBgn0036769	385.711	3.81833	0.392231	9.73491	2.14016e-22	1.16227e-21	Tsp74F	X	FBgn0266937	993.958	-3.83865	0.48955	-7.84118	4.46327e-15	2.44979e-14	CR45388
FBgn0032509	1796.48	-2.50695	0.257572	-9.73303	2.18004e-22	1.18328e-21	CG6523	X	FBgn0051810	99.3162	4.31764	0.550675	7.84062	4.48315e-15	2.45936e-14	CG31810
FBgn0033888	182.263	5.75371	0.591192	9.73238	2.19397e-22	1.19019e-21	CG18568	X	FBgn0031873	850.209	-3.19419	0.407552	-7.83752	4.5953e-15	2.5195e-14	Gas41
FBgn0029661	177.874	7.02649	0.722007	9.73189	2.2046e-22	1.1953e-21	CG16781	X	FBgn0026741	508.262	-2.5635	0.327206	-7.83453	4.70583e-15	2.57869e-14	mRpL18
FBgn0265903	133.938	7.63848	0.785293	9.72692	2.31502e-22	1.25447e-21	CR44692	X	FBgn0052225	878.867	-2.11262	0.269718	-7.83273	4.77408e-15	2.61466e-14	CG32225
FBgn0037520	407.72	4.65631	0.478746	9.72606	2.33469e-22	1.26444e-21	CG18268	X	FBgn0263239	451.927	5.09077	0.649968	7.83234	4.78879e-15	2.62129e-14	dar1
FBgn0000618	702.858	-2.2633	0.23272	-9.72543	2.34921e-22	1.27161e-21	e(y)2	X	FBgn0039102	96.4089	5.67307	0.72482	7.82687	5.00164e-15	2.7363e-14	SPE
FBgn0011787	983.533	-2.27768	0.234354	-9.71897	2.50292e-22	1.35347e-21	mRpL12	X	FBgn0028560	141.512	7.00501	0.895042	7.82646	5.01809e-15	2.7438e-14	sut4
FBgn0037846	1978.44	3.10417	0.319394	9.71896	2.50318e-22	1.35347e-21	CG6574	X	FBgn0283500	3427.02	1.97005	0.251741	7.82574	5.04699e-15	2.75811e-14	Sac1
FBgn0032640	2323.13	-1.68017	0.172888	-9.71828	2.52009e-22	1.36187e-21	Sgt	X	FBgn0261792	1483.07	-2.55263	0.326215	-7.825	5.07649e-15	2.77272e-14	snRNP-U1-C
FBgn0052982	980.668	2.08005	0.2142	9.71079	2.71232e-22	1.46495e-21	CG32982	X	FBgn0036544	3360.48	1.98189	0.253479	7.81875	5.33523e-15	2.91245e-14	sff
FBgn0069923	3144.8	-1.92656	0.198408	-9.7101	2.73057e-22	1.474e-21	CG41128	X	FBgn0035471	3783.25	-2.19227	0.280435	-7.8174	5.3926e-15	2.94216e-14	Sc2
FBgn0033081	1317.39	-2.44629	0.252016	-9.70686	2.8189e-22	1.52085e-21	geminin	X	FBgn0283657	10372.4	2.2519	0.28813	7.81555	5.47245e-15	2.98411e-14	Tlk
FBgn0034963	1064.44	-2.08701	0.215093	-9.7028	2.93348e-22	1.58181e-21	Not11	X	FBgn0038332	314.755	-3.04935	0.390196	-7.81491	5.50034e-15	2.99768e-14	CG6136
FBgn0038877	3328.71	1.97687	0.203802	9.69998	3.01544e-22	1.62511e-21	CG3308	X	FBgn0034029	654.231	-2.37375	0.303775	-7.81417	5.5325e-15	3.01358e-14	eIF2B-gamma
FBgn0039870	793.658	-3.17953	0.327811	-9.69929	3.03591e-22	1.63526e-21	CG1896	X	FBgn0039223	1062.37	2.15653	0.276059	7.81184	5.6359e-15	3.06823e-14	CG5805
FBgn0028700	572.47	-2.5654	0.264527	-9.69806	3.07284e-22	1.65424e-21	RfC38	X	FBgn0036419	362.266	5.19197	0.664855	7.80918	5.75619e-15	3.13202e-14	CG13482
FBgn0043903	2020.85	2.26338	0.23341	9.69699	3.10521e-22	1.67076e-21	dome	X	FBgn0259986	754.514	-2.72809	0.349391	-7.80813	5.80418e-15	3.15642e-14	nab
FBgn0036294	840.872	-2.29452	0.236653	-9.6957	3.14473e-22	1.6911e-21	CG10654	X	FBgn0003396	1946.25	2.70058	0.345896	7.8075	5.83343e-15	3.1706e-14	shn
FBgn0085387	1973.25	2.20533	0.22755	9.69162	3.27288e-22	1.75906e-21	shakB	X	FBgn0039609	110.265	4.68229	0.599733	7.80729	5.84302e-15	3.1741e-14	CG14529
FBgn0041210	3148.44	2.57514	0.265845	9.68661	3.43759e-22	1.84658e-21	HDAC4	X	FBgn0036916	384.524	-2.46112	0.315472	-7.80142	6.12164e-15	3.32365e-14	Mtr3
FBgn0039828	482.509	-2.66095	0.274784	-9.68378	3.53415e-22	1.89742e-21	CG1542	X	FBgn0264703	212.859	3.21887	0.412751	7.79858	6.26089e-15	3.39741e-14	CR43972
FBgn0051126	438.432	-2.40884	0.248942	-9.67632	3.80147e-22	2.03983e-21	CG31126	X	FBgn0036945	1451.73	3.99729	0.51278	7.79533	6.42384e-15	3.48395e-14	Ssk
FBgn0030051	1121.47	4.12294	0.426116	9.67563	3.82743e-22	2.05265e-21	spirit	X	FBgn0000426	3352.46	-2.79191	0.358232	-7.79359	6.51296e-15	3.53038e-14	SmF
FBgn0032615	126.009	6.88935	0.712043	9.67547	3.8331e-22	2.05458e-21	CG6012	X	FBgn0030183	5352.5	2.14098	0.274742	7.79268	6.56032e-15	3.55413e-14	CG15309
FBgn0283657	11679.2	1.77539	0.183524	9.67385	3.89441e-22	2.08631e-21	Tlk	X	FBgn0039071	114.617	6.46778	0.830676	7.78617	6.90696e-15	3.7399e-14	CG4434
FBgn0034277	4481.31	-1.4691	0.151873	-9.67326	3.91715e-22	2.09735e-21	OstDelta	X	FBgn0032884	6198.72	-1.87959	0.241477	-7.78375	7.04059e-15	3.8102e-14	Pomp
FBgn0035922	529.32	-4.18696	0.432873	-9.67249	3.94671e-22	2.11203e-21	Pex7	X	FBgn0022023	4991.45	-1.77348	0.227871	-7.78284	7.09149e-15	3.83568e-14	eIF-3p40
FBgn0004636	5333.01	-1.60375	0.16583	-9.67108	4.00146e-22	2.14017e-21	Rap1	X	FBgn0015240	1062.82	2.21065	0.284076	7.7819	7.1444e-15	3.86221e-14	Hr96
FBgn0005585	21337.4	-1.35033	0.139695	-9.66621	4.19616e-22	2.2431e-21	Calr	X	FBgn0033888	98.8532	7.01709	0.901811	7.78111	7.18917e-15	3.88432e-14	CG18568
FBgn0031049	5428.53	-1.79699	0.186006	-9.66095	4.41753e-22	2.36016e-21	Sec61gamma	X	FBgn0069354	288.028	5.22976	0.672137	7.7808	7.20649e-15	3.89158e-14	Porin2
FBgn0052529	4328.47	1.75252	0.181423	9.65988	4.46405e-22	2.38372e-21	Hers	X	FBgn0052529	3855.47	1.86843	0.240161	7.77992	7.25723e-15	3.91687e-14	Hers
FBgn0037135	26691.6	2.18271	0.225967	9.65942	4.48401e-22	2.39308e-21	CG7414	X	FBgn0034403	548.893	-2.46444	0.31679	-7.7794	7.2868e-15	3.93072e-14	CG18190
FBgn0029752	470.819	5.06417	0.524392	9.65721	4.58162e-22	2.44386e-21	TrxT	X	FBgn0033358	1061.66	-2.00385	0.257587	-7.7793	7.29294e-15	3.93191e-14	spab
FBgn0033663	12989.8	-1.40285	0.145286	-9.65576	4.64719e-22	2.4775e-21	ERp60	X	FBgn0040020	1071.45	-2.30803	0.296694	-7.77915	7.3015e-15	3.93441e-14	MED21
FBgn0037203	625.69	2.71322	0.281069	9.6532	4.76433e-22	2.53858e-21	slif	X	FBgn0265082	4259.33	1.89526	0.24374	7.77576	7.49949e-15	4.03893e-14	Cdep
FBgn0037759	246.045	4.5109	0.467372	9.65162	4.83849e-22	2.5767e-21	CG8526	X	FBgn0004921	12885.2	-1.69908	0.218517	-7.7755	7.51509e-15	4.04516e-14	Ggamma1
FBgn0020385	670.064	3.31001	0.343021	9.64957	4.93622e-22	2.62734e-21	pug	X	FBgn0031493	909.746	-2.07304	0.266683	-7.77342	7.63942e-15	4.10988e-14	CG3605
FBgn0032388	3893.79	1.91811	0.198791	9.64887	4.97009e-22	2.64394e-21	CG6686	X	FBgn0263510	987.328	-2.31535	0.297929	-7.77149	7.75688e-15	4.17083e-14	nclb
FBgn0040658	464.022	4.33241	0.449042	9.64812	5.0065e-22	2.66188e-21	CG13516	X	FBgn0030051	762.126	2.87138	0.369517	7.77063	7.80948e-15	4.19686e-14	spirit
FBgn0032480	1793.7	1.79447	0.186017	9.64682	5.07035e-22	2.69438e-21	Edem2	X	FBgn0002531	7552.49	7.70073	0.991256	7.76865	7.93242e-15	4.26065e-14	Lcp1
FBgn0085466	192.773	5.4529	0.565641	9.64021	5.40754e-22	2.87201e-21	CG34437	X	FBgn0023181	606.946	-2.58798	0.333391	-7.76259	8.32139e-15	4.46718e-14	Orc4
FBgn0036354	620.34	-2.79722	0.290263	-9.63685	5.58755e-22	2.96602e-21	Poc1	X	FBgn0037379	935.958	2.16788	0.27936	7.76017	8.48159e-15	4.55074e-14	CG10979
FBgn0010241	184.995	6.63442	0.688497	9.6361	5.6287e-22	2.98626e-21	Mdr50	X	FBgn0263977	8169.6	-1.81645	0.234106	-7.75908	8.55492e-15	4.58763e-14	Tim17b
FBgn0030881	308.974	4.11086	0.426685	9.63441	5.72199e-22	3.03413e-21	CG12985	X	FBgn0052767	7676.68	2.22007	0.286348	7.75305	8.97105e-15	4.80821e-14	CG32767
FBgn0052856	547.055	-2.92604	0.303796	-9.6316	5.88075e-22	3.11664e-21	CG32856	X	FBgn0030828	164.097	5.41001	0.698137	7.74921	9.24675e-15	4.95333e-14	CG5162
FBgn0030582	2787.56	1.73718	0.180528	9.62273	6.41068e-22	3.39567e-21	CG14411	X	FBgn0025615	1403.28	-2.19937	0.283865	-7.74794	9.3393e-15	5.00024e-14	Torsin
FBgn0004587	31987.4	1.47163	0.152941	9.62221	6.44343e-22	3.41119e-21	B52	X	FBgn0040321	981.998	2.87885	0.371589	7.74741	9.37878e-15	5.0187e-14	GNBP3
FBgn0035464	2671.22	-1.74521	0.181381	-9.62179	6.4698e-22	3.42332e-21	CG12006	X	FBgn0085369	542.745	-2.52669	0.326218	-7.7454	9.52831e-15	5.096e-14	Drgx
FBgn0032644	425.795	-2.62099	0.272432	-9.62073	6.53647e-22	3.45674e-21	CG5131	X	FBgn0027785	2118.59	-1.94543	0.251201	-7.74455	9.59247e-15	5.12757e-14	NP15.6
FBgn0029870	3192.2	2.47335	0.257128	9.61914	6.63834e-22	3.50873e-21	Marf	X	FBgn0010750	1054.67	-2.2728	0.293578	-7.74171	9.80848e-15	5.24025e-14	atms
FBgn0031011	2006.38	2.42799	0.252431	9.61843	6.68465e-22	3.53133e-21	CG8034	X	FBgn0264330	77.267	6.95678	0.898663	7.74126	9.84372e-15	5.25627e-14	CG43789
FBgn0036847	1105.61	-1.86762	0.194241	-9.61497	6.91271e-22	3.64985e-21	CG11577	X	FBgn0260991	973.958	-2.45597	0.31727	-7.74094	9.86812e-15	5.2665e-14	Incenp
FBgn0003710	1433.26	2.04873	0.213143	9.61203	7.113e-22	3.7536e-21	tipE	X	FBgn0027783	550.381	-3.31487	0.428244	-7.74062	9.89306e-15	5.277e-14	SMC2
FBgn0262954	2024.97	-2.11627	0.220211	-9.61019	7.24179e-22	3.81952e-21	Rpb12	X	FBgn0034877	6251.97	-2.27002	0.293376	-7.73759	1.01322e-14	5.40168e-14	levy
FBgn0031449	212.4	4.38679	0.456492	9.60977	7.27124e-22	3.83301e-21	CG31689	X	FBgn0041171	2981.47	1.96321	0.253763	7.73637	1.02294e-14	5.45059e-14	ago
FBgn0027508	1625.59	1.94336	0.202452	9.59915	8.06082e-22	4.24697e-21	Tnks	X	FBgn0260008	9657.37	-2.02314	0.261555	-7.73504	1.03372e-14	5.50511e-14	UQCR-11
FBgn0037815	535.485	-2.74592	0.286257	-9.59247	8.60021e-22	4.52874e-21	Rrp46	X	FBgn0064237	108.507	7.72771	0.999093	7.73473	1.03625e-14	5.51568e-14	Idgf5
FBgn0035523	2896.35	-2.01169	0.20973	-9.59179	8.65685e-22	4.55614e-21	CG1311	X	FBgn0085385	1331.42	2.23171	0.288562	7.73388	1.04315e-14	5.54945e-14	bma
FBgn0260484	1945.99	-2.41512	0.251861	-9.58909	8.88676e-22	4.67465e-21	HIP	X	FBgn0054056	303.962	3.01973	0.390651	7.72999	1.07557e-14	5.71889e-14	CG34056
FBgn0038197	1043.87	2.32667	0.24265	9.58859	8.93003e-22	4.69492e-21	foxo	X	FBgn0050293	160.369	6.52032	0.843646	7.72874	1.08619e-14	5.77227e-14	Cht12
FBgn0034010	232.239	5.47078	0.570728	9.58562	9.18997e-22	4.82901e-21	CG8157	X	FBgn0262617	2274.11	2.1544	0.27881	7.7271	1.1002e-14	5.84367e-14	CG43143
FBgn0266521	7674.99	-2.12435	0.221728	-9.58085	9.62449e-22	5.05465e-21	stai	X	FBgn0260970	6354.06	2.43807	0.315738	7.72182	1.14684e-14	6.08816e-14	Ubr3
FBgn0033842	785.021	-1.90034	0.198457	-9.57559	1.0128e-21	5.31628e-21	cbc	X	FBgn0037519	1675.1	2.27243	0.294362	7.71985	1.1647e-14	6.17967e-14	CG3014
FBgn0031601	1281.45	-2.64858	0.276667	-9.57316	1.03683e-21	5.43953e-21	Dim1	X	FBgn0028980	859.133	-1.99762	0.258788	-7.71915	1.1711e-14	6.21036e-14	tant
FBgn0030074	142.034	5.7349	0.599156	9.57164	1.05228e-21	5.51763e-21	CG12662	X	FBgn0001224	41948.6	-2.12518	0.275339	-7.71842	1.17781e-14	6.24266e-14	Hsp23
FBgn0015000	2051.02	1.69576	0.177258	9.56665	1.1043e-21	5.78731e-21	betaggt-I	X	FBgn0035584	92.3621	5.95836	0.772676	7.71132	1.24518e-14	6.59624e-14	CG17030
FBgn0265089	180.217	5.01651	0.524664	9.56137	1.16211e-21	6.08708e-21	eIF4E-3	X	FBgn0032785	446.617	2.75823	0.357797	7.70892	1.26887e-14	6.71815e-14	CG10026
FBgn0051015	125.213	6.50274	0.680291	9.55877	1.1916e-21	6.23824e-21	PH4alphaPV	X	FBgn0034724	819.177	-3.4447	0.446888	-7.7082	1.27602e-14	6.75245e-14	babos
FBgn0086081	255.509	4.38346	0.458831	9.55353	1.25347e-21	6.55867e-21	snoRNA:Me28S-A30	X	FBgn0004657	4286.99	2.01675	0.261676	7.70703	1.28776e-14	6.81101e-14	mys
FBgn0263351	2018.91	-1.70789	0.178827	-9.55051	1.29057e-21	6.74921e-21	AP-2mu	X	FBgn0086708	1254.96	3.13511	0.406802	7.70674	1.29076e-14	6.82327e-14	stv
FBgn0024183	5974.42	-1.5083	0.157946	-9.54945	1.30386e-21	6.81509e-21	vig	X	FBgn0266101	3788.41	2.02527	0.262899	7.7036	1.32291e-14	6.98952e-14	CG44838
FBgn0250907	2749.68	3.36297	0.352191	9.54874	1.31288e-21	6.85864e-21	Cht10	X	FBgn0003087	572.81	-2.77523	0.360265	-7.70329	1.32608e-14	6.99893e-14	pim
FBgn0000416	19604.9	1.71801	0.179967	9.54626	1.34461e-21	7.02066e-21	Sap-r	X	FBgn0040398	2264.82	3.39404	0.440594	7.70333	1.32568e-14	6.99893e-14	CG14629
FBgn0030595	180.538	3.90984	0.409613	9.5452	1.35839e-21	7.08888e-21	CG14406	X	FBgn0041775	10155.4	1.94636	0.252871	7.69706	1.39233e-14	7.34471e-14	tral
FBgn0034127	113.654	6.54775	0.686079	9.54372	1.37798e-21	7.18731e-21	CG7848	X	FBgn0015396	1897.9	-2.53361	0.3293	-7.69393	1.42683e-14	7.52274e-14	jumu
FBgn0036335	757.344	-2.24558	0.235438	-9.53791	1.45745e-21	7.5978e-21	mRpL20	X	FBgn0029752	273.287	4.00239	0.520211	7.69378	1.4285e-14	7.52759e-14	TrxT
FBgn0035181	1912.17	-1.91524	0.200822	-9.53701	1.47012e-21	7.65982e-21	CG9205	X	FBgn0032899	912.221	-2.69793	0.350827	-7.69021	1.46897e-14	7.73551e-14	CG9338
FBgn0040075	1353.79	-2.20301	0.231122	-9.53179	1.54592e-21	8.05051e-21	rept	X	FBgn0035711	67.0583	6.26102	0.81416	7.69016	1.4695e-14	7.73551e-14	CG8519
FBgn0036759	591.308	2.66091	0.279228	9.52953	1.58004e-21	8.22388e-21	CG5577	X	FBgn0267769	131.511	4.71335	0.612957	7.68952	1.47686e-14	7.77017e-14	CR46100
FBgn0033893	169.644	6.2005	0.650826	9.52711	1.61715e-21	8.4126e-21	CG18371	X	FBgn0036121	1193.87	-2.0215	0.26295	-7.68777	1.49719e-14	7.87302e-14	CG6310
FBgn0029676	1649.23	-2.186	0.2295	-9.52505	1.64969e-21	8.57283e-21	HIP-R	X	FBgn0015509	5124.7	1.95787	0.254727	7.68618	1.51599e-14	7.96769e-14	Cul1
FBgn0031229	1183.1	-1.82991	0.192115	-9.52507	1.64923e-21	8.57283e-21	CG3436	X	FBgn0037553	157.569	4.0789	0.531035	7.68103	1.57809e-14	8.28973e-14	CG18249
FBgn0259986	711.618	-2.83185	0.297364	-9.52317	1.6798e-21	8.72472e-21	nab	X	FBgn0000221	759.04	2.41177	0.314094	7.67849	1.6098e-14	8.45187e-14	brn
FBgn0050403	772.647	-2.77412	0.291377	-9.52072	1.71982e-21	8.92788e-21	CG30403	X	FBgn0250827	108.776	4.52204	0.589268	7.67401	1.66706e-14	8.74794e-14	whip
FBgn0038492	117.046	5.71584	0.600418	9.51977	1.7356e-21	9.00508e-21	Mur89F	X	FBgn0003415	9844.98	2.30452	0.300374	7.67215	1.6914e-14	8.87103e-14	skd
FBgn0033919	4476.09	3.7112	0.389896	9.51845	1.75779e-21	9.11542e-21	CG8547	X	FBgn0016983	2206.39	-2.36882	0.309099	-7.66364	1.80743e-14	9.47458e-14	smid
FBgn0033887	109.84	6.29373	0.661942	9.50798	1.94392e-21	1.00754e-20	St4	X	FBgn0030485	1014.14	-2.00312	0.26139	-7.66333	1.81167e-14	9.49187e-14	CG1998
FBgn0041180	1268.03	3.12776	0.329291	9.49848	2.12985e-21	1.10332e-20	Tep4	X	FBgn0036277	1427.09	-2.53069	0.330246	-7.66304	1.81589e-14	9.50898e-14	CG10418
FBgn0086909	1628.44	1.81826	0.191542	9.49278	2.24956e-21	1.16473e-20	CG31751	X	FBgn0010607	726.922	-2.40329	0.313653	-7.66226	1.82695e-14	9.56192e-14	l(2)05714
FBgn0039338	2164.53	-1.67569	0.176592	-9.48904	2.33163e-21	1.20595e-20	XNP	X	FBgn0086134	7293.16	-1.84801	0.241194	-7.66194	1.8315e-14	9.58077e-14	Prosalpha2
FBgn0284255	1891.26	-2.18082	0.229825	-9.48905	2.33141e-21	1.20595e-20	Arpc4	X	FBgn0039218	1185.15	-2.40539	0.314054	-7.65917	1.87141e-14	9.78441e-14	Rpb10
FBgn0037930	2261.97	-1.8768	0.197806	-9.48811	2.35255e-21	1.21614e-20	CG14715	X	FBgn0017567	1307.74	-2.15614	0.281532	-7.65862	1.87948e-14	9.82147e-14	ND-23
FBgn0038319	751.675	-2.33829	0.246462	-9.48743	2.36797e-21	1.22347e-20	mRpL9	X	FBgn0032640	2198.42	-1.83352	0.239432	-7.65779	1.89158e-14	9.87956e-14	Sgt
FBgn0033638	10193.4	3.68473	0.388535	9.48366	2.45519e-21	1.26787e-20	CG9005	X	FBgn0023175	3531.02	-1.69298	0.221125	-7.65623	1.91469e-14	9.99508e-14	Prosalpha7
FBgn0010287	385.374	-3.04213	0.320861	-9.48115	2.51495e-21	1.29805e-20	Trf	X	FBgn0266753	103.675	4.20408	0.549165	7.6554	1.92714e-14	1.00548e-13	CR45226
FBgn0026149	1220.11	-2.45677	0.259179	-9.47905	2.56618e-21	1.32381e-20	BCL7-like	X	FBgn0031886	347.949	-3.38033	0.441634	-7.65413	1.9462e-14	1.0149e-13	Nuf2
FBgn0010333	5401.4	-1.40126	0.14784	-9.47823	2.58627e-21	1.33347e-20	Rac1	X	FBgn0030946	3990.83	1.94076	0.253663	7.65096	1.99485e-14	1.03973e-13	CG6659
FBgn0037370	2490.22	1.76227	0.186007	9.47421	2.68775e-21	1.38507e-20	CG1236	X	FBgn0026566	1807.91	-2.31431	0.302512	-7.65031	2.00489e-14	1.04442e-13	CG1307
FBgn0034497	119.877	5.36017	0.565889	9.47212	2.74226e-21	1.41243e-20	CG9090	X	FBgn0264607	4944.69	-1.80444	0.235979	-7.64659	2.06382e-14	1.07456e-13	CaMKII
FBgn0032600	9563.49	2.43548	0.257132	9.47171	2.75294e-21	1.41719e-20	BuGZ	X	FBgn0004103	8614.38	-1.69793	0.222193	-7.6417	2.14377e-14	1.11561e-13	Pp1-87B
FBgn0032945	196.259	5.67145	0.598991	9.46833	2.84362e-21	1.46311e-20	CG8665	X	FBgn0259740	1898.89	-2.23794	0.292879	-7.64118	2.15245e-14	1.11954e-13	CG42394
FBgn0024432	2261.96	-2.07263	0.218943	-9.46654	2.89261e-21	1.48754e-20	Dlc90F	X	FBgn0030666	234.122	-3.43673	0.449921	-7.63852	2.19738e-14	1.14232e-13	CG12708
FBgn0001086	804.103	-2.57811	0.272374	-9.46531	2.92679e-21	1.50434e-20	fzy	X	FBgn0261929	225.877	3.23489	0.423517	7.63815	2.20369e-14	1.14501e-13	5-HT2B
FBgn0036728	4644.68	-2.00412	0.211798	-9.46239	3.00983e-21	1.54622e-20	UQCR-Q	X	FBgn0036515	1263.93	-1.92986	0.252785	-7.63437	2.26934e-14	1.1785e-13	AIMP2
FBgn0035196	282.155	6.03084	0.637503	9.4601	3.07635e-21	1.57956e-20	CG9129	X	FBgn0031101	104.823	4.77489	0.625515	7.63353	2.28412e-14	1.18557e-13	CG1631
FBgn0036556	10058.5	1.85047	0.195725	9.45441	3.24834e-21	1.66701e-20	CG5830	X	FBgn0040309	4634.03	-2.53356	0.331924	-7.63296	2.29425e-14	1.19021e-13	Jafrac1
FBgn0035934	299.978	3.86979	0.409381	9.45279	3.29928e-21	1.69227e-20	TrpA1	X	FBgn0052278	830.104	-2.49274	0.326611	-7.63213	2.30907e-14	1.19728e-13	CG32278
FBgn0030040	364.656	5.20258	0.550386	9.4526	3.30509e-21	1.69437e-20	CG15347	X	FBgn0053317	96.0742	4.44273	0.582172	7.6313	2.32396e-14	1.20438e-13	CR33317
FBgn0086679	1350.85	-2.03998	0.215831	-9.45175	3.3321e-21	1.70734e-20	p	X	FBgn0030846	224.252	4.54081	0.595125	7.63001	2.34734e-14	1.21586e-13	CG12992
FBgn0005558	493.695	-2.36877	0.250641	-9.45087	3.3601e-21	1.72079e-20	ey	X	FBgn0016917	4915.08	2.1476	0.281563	7.62741	2.39515e-14	1.23999e-13	Stat92E
FBgn0029882	2676.85	-1.81035	0.191576	-9.44977	3.3959e-21	1.73822e-20	CG3226	X	FBgn0261529	71.3597	5.7606	0.755373	7.62616	2.41844e-14	1.2514e-13	ms(2)34Fe
FBgn0062442	1906.64	-1.67358	0.177226	-9.44319	3.61592e-21	1.84988e-20	Cisd2	X	FBgn0035528	5601.47	-2.12071	0.278099	-7.62572	2.42681e-14	1.25508e-13	CG15012
FBgn0052845	230.619	4.66729	0.494258	9.44301	3.62213e-21	1.8521e-20	CG32845	X	FBgn0034576	1707.74	-2.60436	0.341642	-7.62306	2.47734e-14	1.28055e-13	ND-B14.7
FBgn0028648	627.713	-2.40697	0.254915	-9.44224	3.64902e-21	1.86489e-20	mRpL50	X	FBgn0284244	638.833	2.46169	0.323047	7.62024	2.53206e-14	1.30816e-13	l(2)k05911
FBgn0035987	3235.12	-2.06592	0.218847	-9.44006	3.72575e-21	1.90214e-20	CG3689	X	FBgn0033133	819.457	3.78559	0.496835	7.6194	2.54856e-14	1.31601e-13	Tsp42Ek
FBgn0033261	1219.06	-2.12977	0.225673	-9.43744	3.82013e-21	1.94931e-20	udd	X	FBgn0032600	6479.62	1.81318	0.238243	7.61065	2.72728e-14	1.40712e-13	BuGZ
FBgn0000137	987.664	-4.68873	0.496971	-9.43462	3.92416e-21	2.00033e-20	ase	X	FBgn0037625	215.549	3.76514	0.494722	7.61062	2.72781e-14	1.40712e-13	CG11768
FBgn0034156	265.965	4.41033	0.467462	9.43463	3.9236e-21	2.00033e-20	CG5348	X	FBgn0243513	463.614	-3.09736	0.407215	-7.60621	2.82253e-14	1.45524e-13	cnir
FBgn0000562	1170.95	2.45179	0.259889	9.434	3.94739e-21	2.01113e-20	egl	X	FBgn0038235	254.628	-2.90574	0.382066	-7.60532	2.84189e-14	1.46447e-13	CG8461
FBgn0036842	4412.82	1.92306	0.203909	9.43097	4.06315e-21	2.06905e-20	CG3797	X	FBgn0051708	857.566	2.57554	0.338674	7.6048	2.85342e-14	1.46965e-13	DIP-zeta
FBgn0023181	629.688	-2.97988	0.316027	-9.42917	4.13335e-21	2.10371e-20	Orc4	X	FBgn0085382	3456.35	2.32663	0.306097	7.60095	2.93955e-14	1.51323e-13	CG34353
FBgn0024989	441.043	3.1924	0.338712	9.42514	4.29535e-21	2.18503e-20	CG3777	X	FBgn0033021	3552.36	-2.01336	0.264956	-7.59884	2.98791e-14	1.53734e-13	CG10417
FBgn0034455	1017.74	-2.12788	0.225798	-9.42383	4.3494e-21	2.21139e-20	CG11007	X	FBgn0026261	505.657	-3.069	0.404063	-7.59534	3.06988e-14	1.57871e-13	bonsai
FBgn0013759	4964.57	1.52606	0.161964	9.42225	4.4152e-21	2.2437e-20	CASK	X	FBgn0005771	2004.69	-2.80458	0.369704	-7.58602	3.29886e-14	1.69559e-13	noc
FBgn0052095	431.597	-2.29327	0.243502	-9.41787	4.60324e-21	2.33805e-20	CG32095	X	FBgn0000479	10217.4	2.30224	0.303621	7.58261	3.3868e-14	1.7399e-13	dnc
FBgn0027341	1961.23	3.87225	0.411165	9.41776	4.60804e-21	2.33929e-20	Gfat1	X	FBgn0035179	881.748	-2.52342	0.332794	-7.58252	3.38897e-14	1.74012e-13	CG12038
FBgn0266390	207.974	4.04578	0.429652	9.41643	4.66695e-21	2.36798e-20	CR45030	X	FBgn0051072	1309.49	1.855	0.244882	7.57508	3.58909e-14	1.84193e-13	Lerp
FBgn0029893	6496.48	1.95662	0.207793	9.4162	4.67688e-21	2.3718e-20	CG14442	X	FBgn0083983	412.923	-3.06456	0.404815	-7.57029	3.72397e-14	1.91018e-13	mRpL34
FBgn0283467	309.876	-2.76258	0.293432	-9.41471	4.74406e-21	2.40463e-20	Pol32	X	FBgn0034913	1559.9	-1.982	0.26185	-7.56925	3.75393e-14	1.92456e-13	Snap29
FBgn0012344	939.197	-2.20492	0.234411	-9.4062	5.14415e-21	2.60609e-20	Dh44	X	FBgn0262353	854.162	3.01719	0.398653	7.56847	3.77651e-14	1.93515e-13	CR43051
FBgn0039742	347.659	3.99837	0.425174	9.40408	5.2487e-21	2.65769e-20	CG15528	X	FBgn0052681	135.02	4.0912	0.540593	7.56798	3.79075e-14	1.94145e-13	CG32681
FBgn0261862	1953.64	1.93866	0.206284	9.39804	5.55893e-21	2.81333e-20	whd	X	FBgn0031830	5214.15	-2.00798	0.265405	-7.56571	3.85757e-14	1.97467e-13	COX5B
FBgn0038412	134.992	4.65413	0.495536	9.3921	5.88138e-21	2.975e-20	Zip89B	X	FBgn0030725	90.1893	5.59978	0.740368	7.56351	3.9234e-14	2.00734e-13	CG8958
FBgn0038250	368.269	5.10545	0.543596	9.392	5.88742e-21	2.97653e-20	CG3505	X	FBgn0044030	664.927	-2.4898	0.329269	-7.56158	3.98189e-14	2.03623e-13	mRpS14
FBgn0000591	344.617	-3.53393	0.376278	-9.39181	5.89762e-21	2.98017e-20	E(spl)m8-HLH	X	FBgn0000183	1808.31	1.83608	0.24295	7.55743	4.11125e-14	2.10131e-13	BicD
FBgn0030241	902.355	-2.42934	0.258762	-9.3883	6.09743e-21	3.07956e-20	feo	X	FBgn0261260	6202.96	2.53427	0.335507	7.55354	4.23577e-14	2.16384e-13	mgl
FBgn0020416	133.222	5.42808	0.578258	9.38694	6.17669e-21	3.118e-20	Idgf1	X	FBgn0031245	3378.24	-2.38385	0.315845	-7.54752	4.43629e-14	2.26513e-13	CG3625
FBgn0051635	2064.1	2.05502	0.218991	9.38405	6.34883e-21	3.20326e-20	CG31635	X	FBgn0032390	452.725	-2.61405	0.346361	-7.54719	4.44742e-14	2.26966e-13	dgt2
FBgn0261674	1581.52	-1.85207	0.197379	-9.38332	6.39291e-21	3.22385e-20	CG42709	X	FBgn0052694	163.803	5.46729	0.724459	7.54672	4.46365e-14	2.27678e-13	CG32694
FBgn0031047	4380.53	-1.53031	0.163161	-9.37914	6.65146e-21	3.35253e-20	Rcd-1	X	FBgn0028516	327.803	4.95457	0.656724	7.54438	4.54454e-14	2.31686e-13	ZnT35C
FBgn0032515	1868.12	-2.23265	0.238072	-9.37805	6.72038e-21	3.38554e-20	loqs	X	FBgn0031609	582.029	-2.28632	0.303055	-7.54423	4.54968e-14	2.3183e-13	CG15443
FBgn0029885	867.955	-1.97899	0.211156	-9.37217	7.10576e-21	3.57786e-20	CG3224	X	FBgn0002781	4339.72	-1.94476	0.257802	-7.54361	4.57121e-14	2.32809e-13	mod(mdg4)
FBgn0264607	6455.49	-1.91975	0.20487	-9.37058	7.21352e-21	3.63027e-20	CaMKII	X	FBgn0265587	181.596	6.96311	0.923127	7.54296	4.59437e-14	2.3387e-13	CR44414
FBgn0051997	2026.36	2.35251	0.251135	9.36754	7.42442e-21	3.7345e-20	CG31997	X	FBgn0031603	540.505	-2.59686	0.344353	-7.54126	4.65464e-14	2.36697e-13	CG15432
FBgn0036853	535.548	-2.5135	0.26834	-9.36685	7.47298e-21	3.75702e-20	mRpL21	X	FBgn0260722	4465	1.88323	0.249722	7.54132	4.65229e-14	2.36697e-13	CR42549
FBgn0037305	1164.86	-2.29192	0.24479	-9.3628	7.76539e-21	3.90006e-20	CG12173	X	FBgn0052831	771.775	-2.31795	0.307505	-7.53793	4.77501e-14	2.42695e-13	CG33695
FBgn0050069	3548.85	3.3864	0.361719	9.36197	7.82666e-21	3.92883e-20	CG30069	X	FBgn0027057	1122.66	-1.93643	0.257008	-7.53451	4.90169e-14	2.49008e-13	CSN1b
FBgn0052278	874.036	-2.32205	0.248064	-9.36068	7.92237e-21	3.97486e-20	CG32278	X	FBgn0030576	858.262	2.45579	0.325969	7.53381	4.92806e-14	2.50221e-13	CG15890
FBgn0036580	1427.64	-1.68194	0.179693	-9.36007	7.96853e-21	3.99599e-20	PDCD-5	X	FBgn0015777	5509.17	-2.12108	0.281597	-7.53233	4.98443e-14	2.52955e-13	nrv2
FBgn0025864	1991.82	2.1132	0.225899	9.35462	8.3897e-21	4.20506e-20	Crag	X	FBgn0024196	4237.83	-2.30324	0.305858	-7.53042	5.05792e-14	2.56555e-13	robl
FBgn0052758	5141.53	1.9757	0.211348	9.3481	8.92322e-21	4.4702e-20	CG32758	X	FBgn0037690	627.547	-2.81185	0.373626	-7.52585	5.23785e-14	2.65547e-13	Task7
FBgn0037560	220.446	3.82131	0.408803	9.34755	8.96997e-21	4.49134e-20	CR18228	X	FBgn0259927	4677.88	1.70704	0.226828	7.52572	5.24309e-14	2.65678e-13	CG42450
FBgn0085196	121.395	5.90209	0.631963	9.3393	9.69744e-21	4.85314e-20	CG34167	X	FBgn0039265	1791.86	-1.9694	0.261712	-7.52506	5.26952e-14	2.66883e-13	CG11790
FBgn0261570	4645.7	1.83159	0.196158	9.33736	9.87678e-21	4.94039e-20	CG42684	X	FBgn0039728	1363.87	4.23076	0.562441	7.52214	5.38849e-14	2.7277e-13	CG7896
FBgn0034253	280.191	4.71508	0.505113	9.3347	1.01277e-20	5.06336e-20	CG10936	X	FBgn0040075	1072.89	-2.12906	0.283162	-7.51886	5.52564e-14	2.79572e-13	rept
FBgn0002914	2292.97	-1.84628	0.197799	-9.33411	1.01843e-20	5.08906e-20	Myb	X	FBgn0029945	134.404	3.71682	0.494499	7.51632	5.63381e-14	2.84901e-13	CG18155
FBgn0022343	2039.96	-1.78805	0.191613	-9.33157	1.04313e-20	5.20983e-20	CG3760	X	FBgn0085192	480.943	-2.97785	0.396227	-7.51553	5.66808e-14	2.86489e-13	CG34163
FBgn0038416	136.992	6.45362	0.69164	9.3309	1.0498e-20	5.24053e-20	CG17930	X	FBgn0261602	14281.4	-2.10915	0.280643	-7.51543	5.67238e-14	2.86562e-13	RpL8
FBgn0024947	2550.59	1.68312	0.18042	9.32894	1.06932e-20	5.33528e-20	NTPase	X	FBgn0030786	1179.38	-2.06004	0.274145	-7.51444	5.71544e-14	2.88592e-13	mRpL22
FBgn0259219	244.168	4.7043	0.504409	9.32637	1.09562e-20	5.46373e-20	CG42319	X	FBgn0036717	1096.47	7.89926	1.05123	7.51434	5.71993e-14	2.88674e-13	CG13731
FBgn0033739	5856.17	1.59039	0.170619	9.3213	1.1492e-20	5.72801e-20	Dyb	X	FBgn0038818	860.328	-2.38311	0.317184	-7.51334	5.76379e-14	2.90741e-13	Nep4
FBgn0037737	837.582	-2.75514	0.295933	-9.31	1.27832e-20	6.3684e-20	Pnn	X	FBgn0034362	754.018	-2.5229	0.335811	-7.51286	5.78502e-14	2.91665e-13	CG5323
FBgn0040020	1162.38	-2.52004	0.27086	-9.30385	1.35455e-20	6.74479e-20	MED21	X	FBgn0036801	1070.23	2.6622	0.354361	7.51268	5.79304e-14	2.91923e-13	MYPT-75D
FBgn0037533	7539.56	-1.9669	0.211415	-9.30353	1.35857e-20	6.76141e-20	CD98hc	X	FBgn0265414	99.4406	5.2924	0.705184	7.50498	6.14364e-14	3.09279e-13	CR44326
FBgn0033381	802.464	-2.5346	0.27247	-9.30229	1.37448e-20	6.83711e-20	GstE13	X	FBgn0036684	2135.81	1.90929	0.254419	7.50452	6.16549e-14	3.10223e-13	CG3764
FBgn0037290	836.319	-2.03692	0.218987	-9.30158	1.38372e-20	6.87963e-20	CG1124	X	FBgn0037634	353.777	-2.69019	0.358591	-7.5021	6.2803e-14	3.15842e-13	hng2
FBgn0004908	716.392	-2.31294	0.248682	-9.30077	1.39429e-20	6.92871e-20	Arl2	X	FBgn0031011	1349.64	2.22796	0.297054	7.5002	6.37194e-14	3.2029e-13	CG8034
FBgn0039238	339.546	3.69212	0.396972	9.30071	1.39517e-20	6.92956e-20	CG7016	X	FBgn0265039	90.0811	5.65041	0.753375	7.50013	6.37539e-14	3.20303e-13	CR44156
FBgn0262955	1774.5	-2.13715	0.229799	-9.30009	1.40329e-20	6.96643e-20	RpII140	X	FBgn0019644	5650.78	-1.92276	0.25644	-7.49788	6.48581e-14	3.25687e-13	ATPsynB
FBgn0031343	115.225	7.0916	0.762651	9.29862	1.42286e-20	7.06e-20	CG18131	X	FBgn0023441	1086.2	3.13321	0.417886	7.49777	6.49151e-14	3.2581e-13	fus
FBgn0263466	148.548	4.17629	0.449159	9.29802	1.43083e-20	7.09602e-20	snoRNA:lola-a	X	FBgn0021856	1188.26	-2.05922	0.274666	-7.49717	6.52086e-14	3.2712e-13	l(2)k14505
FBgn0086253	585.265	-2.41161	0.259393	-9.29714	1.44269e-20	7.15124e-20	rumi	X	FBgn0267798	256.279	4.29313	0.572717	7.49608	6.57527e-14	3.29684e-13	CR46123
FBgn0051121	303.441	3.56626	0.383605	9.29671	1.44857e-20	7.17318e-20	CG31121	X	FBgn0030798	147.247	4.08378	0.544905	7.49449	6.65591e-14	3.33561e-13	CG13003
FBgn0051249	773.702	-2.36946	0.254871	-9.29671	1.44855e-20	7.17318e-20	CG31249	X	FBgn0039269	1580.4	-2.13448	0.284899	-7.49205	6.78078e-14	3.39649e-13	veli
FBgn0261437	1357.42	-2.51267	0.2703	-9.29587	1.46007e-20	7.2265e-20	CSN8	X	FBgn0030477	76.5087	4.6234	0.617243	7.49042	6.86548e-14	3.4372e-13	dmrt11E
FBgn0051913	137.847	6.7465	0.72594	9.29347	1.49342e-20	7.38787e-20	CG31913	X	FBgn0028379	75.9592	5.09627	0.680731	7.48647	7.07526e-14	3.54046e-13	fan
FBgn0037616	126.26	5.76686	0.620668	9.29139	1.52288e-20	7.52986e-20	CG8136	X	FBgn0013764	1040.86	-2.03317	0.271686	-7.48354	7.23491e-14	3.61854e-13	Chi
FBgn0035888	1234.95	2.39451	0.257784	9.28884	1.55982e-20	7.70863e-20	CG7120	X	FBgn0026319	1164.04	-3.00354	0.401402	-7.48263	7.28487e-14	3.64171e-13	Traf4
FBgn0031436	2537.22	-1.74045	0.187402	-9.28726	1.58307e-20	7.81962e-20	ND-B17.2	X	FBgn0262717	684.087	2.20927	0.295369	7.47969	7.44966e-14	3.72223e-13	Skeletor
FBgn0000564	1488.25	2.16211	0.232828	9.28628	1.59772e-20	7.88807e-20	Eh	X	FBgn0036997	223.863	-3.81236	0.509806	-7.47806	7.54298e-14	3.76698e-13	CG5955
FBgn0045852	937.392	-3.95615	0.426041	-9.28584	1.60433e-20	7.91672e-20	ham	X	FBgn0032725	3149.03	-2.4823	0.332144	-7.47356	7.80526e-14	3.89603e-13	Nedd8
FBgn0259738	900.983	2.0139	0.216937	9.28335	1.64234e-20	8.10025e-20	CG42392	X	FBgn0016978	3725.82	1.87514	0.250936	7.47258	7.86361e-14	3.9232e-13	snRNP-U1-70K
FBgn0026148	708.16	-3.68412	0.397216	-9.27486	1.77855e-20	8.76769e-20	CG12253	X	FBgn0014029	4491.5	-2.04238	0.273475	-7.46824	8.12748e-14	4.05283e-13	2020-09-02
FBgn0033913	639.772	3.02731	0.326418	9.27432	1.7876e-20	8.80792e-20	CG8468	X	FBgn0001248	6972.68	-2.13339	0.285713	-7.4669	8.21054e-14	4.09221e-13	Idh
FBgn0035805	576.473	-2.45409	0.264639	-9.27336	1.80372e-20	8.88292e-20	CG7506	X	FBgn0022359	369.901	2.58012	0.345669	7.46412	8.38577e-14	4.17747e-13	Sodh-2
FBgn0051815	202.909	3.95261	0.426301	9.27188	1.82898e-20	9.00281e-20	CG31815	X	FBgn0032880	9176.53	2.07985	0.278696	7.46281	8.46993e-14	4.2173e-13	TM9SF2
FBgn0005658	1007.6	-2.8648	0.308991	-9.27147	1.83591e-20	9.03243e-20	Ets65A	X	FBgn0038237	806.739	2.01867	0.270508	7.46252	8.48808e-14	4.22424e-13	Pde6
FBgn0000479	12036.5	2.01209	0.217031	9.27096	1.84478e-20	9.07154e-20	dnc	X	FBgn0031485	410.313	-2.49929	0.334931	-7.46212	8.51439e-14	4.23403e-13	CG9643
FBgn0262869	1230.65	2.27411	0.245339	9.26923	1.87489e-20	9.215e-20	Gfrl	X	FBgn0031733	157.121	3.78297	0.506959	7.46209	8.51619e-14	4.23403e-13	CG14006
FBgn0053129	7028.43	-1.40402	0.151512	-9.26675	1.919e-20	9.42711e-20	CG33129	X	FBgn0030365	932.053	-2.12385	0.284668	-7.4608	8.59981e-14	4.27348e-13	Tango4
FBgn0087007	1714.32	1.98328	0.214042	9.26581	1.93601e-20	9.50599e-20	bbg	X	FBgn0283451	44492.8	2.05751	0.27584	7.45908	8.71307e-14	4.32762e-13	br
FBgn0259139	5347.03	-1.69631	0.183089	-9.26495	1.95164e-20	9.57797e-20	glo	X	FBgn0037283	245.046	5.42035	0.726712	7.45873	8.73582e-14	4.33677e-13	CG14658
FBgn0265935	4677.87	1.42363	0.153718	9.26131	2.01938e-20	9.90547e-20	coro	X	FBgn0033076	97.1821	6.16863	0.82707	7.45841	8.75728e-14	4.34527e-13	CG15233
[truncated: 7,955 more rows]

## Sheet: F1_SupTable2
RIP HWT vs VNC Unique	Term	Count	%	PValue	Genes	List Total	Pop Hits	Pop Total	Fold Enrichment	Bonferroni	Benjamini	FDR	Figure 1 - Supplemental Table 2. Full GO term analysis for genes enriched with TDP-43-WT, but not TDP-43-G298S. Log2fold change > 2, padj <0.05.
GOTERM_BP_DIRECT	GO:0006508~proteolysis	38	5.75758	6.54839e-06	FBGN0039612, FBGN0028381, FBGN0030425, FBGN0051220, FBGN0032969, FBGN0032143, FBGN0034139, FBGN0031654, FBGN0033860, FBGN0039758, FBGN0053458, FBGN0051199, FBGN0051019, FBGN0035780, FBGN0000533, FBGN0031470, FBGN0033365, FBGN0262587, FBGN0050090, FBGN0030688, FBGN0052523, FBGN0031389, FBGN0028514, FBGN0262588, FBGN0053460, FBGN0036891, FBGN0032549, FBGN0029826, FBGN0051217, FBGN0025383, FBGN00309…	394	475	10996	2.23269	0.00510125	0.00510125	0.0100196
GOTERM_BP_DIRECT	GO:0030510~regulation of BMP signaling pathway	5	0.757576	0.00494004	FBGN0000721, FBGN0000395, FBGN0020429, FBGN0003463, FBGN0004620	394	20	10996	6.97716	0.979094	0.855412	7.29777
GOTERM_BP_DIRECT	GO:0055114~oxidation-reduction process	26	3.93939	0.00675388	FBGN0038681, FBGN0031182, FBGN0033949, FBGN0010019, FBGN0031432, FBGN0033518, FBGN0013810, FBGN0030029, FBGN0002937, FBGN0034105, FBGN0051015, FBGN0034276, FBGN0042627, FBGN0001992, FBGN0031688, FBGN0033856, FBGN0038516, FBGN0034127, FBGN0041337, FBGN0039099, FBGN0003308, FBGN0030367, FBGN0051028, FBGN0001208, FBGN0037975, FBGN0038076	394	412	10996	1.76122	0.994972	0.82868	9.85002
GOTERM_BP_DIRECT	GO:0006030~chitin metabolic process	10	1.51515	0.00882964	FBGN0026077, FBGN0036940, FBGN0029167, FBGN0038645, FBGN0051439, FBGN0038643, FBGN0053258, FBGN0027600, FBGN0052499, FBGN0038646	394	99	10996	2.81905	0.999019	0.823007	12.6902
GOTERM_BP_DIRECT	GO:0060271~cilium morphogenesis	6	0.909091	0.0147926	FBGN0038342, FBGN0260933, FBGN0038221, FBGN0032470, FBGN0034487, FBGN0037615	394	41	10996	4.08419	0.999991	0.902496	20.3908
GOTERM_BP_DIRECT	GO:0035006~melanization defense response	4	0.606061	0.0149671	FBGN0283437, FBGN0029167, FBGN0260632, FBGN0033367	394	15	10996	7.4423	0.999992	0.859555	20.6062
GOTERM_BP_DIRECT	GO:0042384~cilium assembly	6	0.909091	0.0196593	FBGN0038342, FBGN0260933, FBGN0038221, FBGN0032470, FBGN0034487, FBGN0037615	394	44	10996	3.80572	1	0.890875	26.2002
GOTERM_BP_DIRECT	GO:0050832~defense response to fungus	6	0.909091	0.0234259	FBGN0283437, FBGN0033367, FBGN0030926, FBGN0035434, FBGN0052279, FBGN0020278	394	46	10996	3.64026	1	0.901152	30.4218
GOTERM_BP_DIRECT	GO:0035069~larval midgut histolysis	3	0.454545	0.0237507	FBGN0028381, FBGN0044452, FBGN0035850	394	7	10996	11.9608	1	0.875805	30.775
GOTERM_BP_DIRECT	GO:0035249~synaptic transmission, glutamatergic	3	0.454545	0.0309281	FBGN0039916, FBGN0020429, FBGN0004620	394	8	10996	10.4657	1	0.914019	38.1662

## Sheet: F1_SupTable3
RIP G298S vs VNC Unique	Term	Count	%	PValue	Genes	List Total	Pop Hits	Pop Total	Fold Enrichment	Bonferroni	Benjamini	FDR	Figure 1 - Supplemental Table 3. Full GO term analysis for genes enriched with TDP-43-G298S, but not TDP-43-WT. Log2fold change > 2, padj <0.05.
GOTERM_BP_DIRECT	GO:0019731~antibacterial humoral response	5	0.813008	0.00564365	FBGN0010388, FBGN0040736, FBGN0041581, FBGN0014865, FBGN0004240	353	23	10996	6.77177	0.991481	0.991481	8.3744
GOTERM_BP_DIRECT	GO:0055114~oxidation-reduction process	24	3.90244	0.00684929	FBGN0015038, FBGN0036620, FBGN0011676, FBGN0037170, FBGN0086450, FBGN0030596, FBGN0032810, FBGN0022359, FBGN0034756, FBGN0270925, FBGN0034943, FBGN0033978, FBGN0026190, FBGN0030369, FBGN0036698, FBGN0033079, FBGN0039071, FBGN0004057, FBGN0040211, FBGN0033190, FBGN0030615, FBGN0035476, FBGN0030592, FBGN0032116	353	412	10996	1.81457	0.996933	0.944616	10.0762
GOTERM_BP_DIRECT	GO:0071805~potassium ion transmembrane transport	4	0.650407	0.00910395	FBGN0017561, FBGN0259242, FBGN0027589, FBGN0260971	353	14	10996	8.90004	0.999547	0.923225	13.1797
GOTERM_BP_DIRECT	GO:0030322~stabilization of membrane potential	4	0.650407	0.00910395	FBGN0017561, FBGN0259242, FBGN0027589, FBGN0260971	353	14	10996	8.90004	0.999547	0.923225	13.1797
GOTERM_BP_DIRECT	GO:0016311~dephosphorylation	7	1.13821	0.013028	FBGN0032779, FBGN0036553, FBGN0039694, FBGN0036551, FBGN0030661, FBGN0036876, FBGN0016123	353	61	10996	3.57461	0.999984	0.936735	18.3434
GOTERM_BP_DIRECT	GO:0040003~chitin-based cuticle development	12	1.95122	0.0132074	FBGN0039805, FBGN0030494, FBGN0035281, FBGN0035510, FBGN0042119, FBGN0037225, FBGN0035513, FBGN0004780, FBGN0050293, FBGN0261260, FBGN0033658, FBGN0261799	353	159	10996	2.35095	0.999986	0.893429	18.5725
GOTERM_BP_DIRECT	GO:0006508~proteolysis	25	4.06504	0.0182208	FBGN0050289, FBGN0032535, FBGN0023479, FBGN0050286, FBGN0032639, FBGN0033868, FBGN0035076, FBGN0004509, FBGN0030223, FBGN0030027, FBGN0260474, FBGN0035154, FBGN0031805, FBGN0030815, FBGN0037677, FBGN0069056, FBGN0035777, FBGN0034776, FBGN0034661, FBGN0031248, FBGN0039108, FBGN0030776, FBGN0039628, FBGN0035718, FBGN0052064	353	475	10996	1.63948	1	0.924269	24.7359
GOTERM_BP_DIRECT	GO:0006816~calcium ion transport	5	0.813008	0.0224564	FBGN0046113, FBGN0013995, FBGN0028704, FBGN0028422, FBGN0005614	353	34	10996	4.5809	1	0.934909	29.6001
GOTERM_BP_DIRECT	GO:0007476~imaginal disc-derived wing morphogenesis	14	2.27642	0.022538	FBGN0265598, FBGN0011206, FBGN0030863, FBGN0014343, FBGN0011300, FBGN0000114, FBGN0004647, FBGN0001235, FBGN0053100, FBGN0015569, FBGN0263102, FBGN0029944, FBGN0036801, FBGN0051145	353	217	10996	2.00969	1	0.909216	29.691
GOTERM_BP_DIRECT	GO:0006814~sodium ion transport	6	0.97561	0.0307663	FBGN0085434, FBGN0050181, FBGN0020258, FBGN0052792, FBGN0028704, FBGN0051105	353	55	10996	3.3982	1	0.946258	38.3012
GOTERM_BP_DIRECT	GO:0045944~positive regulation of transcription from RNA polymerase II promoter	14	2.27642	0.0322244	FBGN0029893, FBGN0023091, FBGN0035542, FBGN0004647, FBGN0001078, FBGN0259234, FBGN0260642, FBGN0025455, FBGN0266411, FBGN0001235, FBGN0002522, FBGN0037720, FBGN0003900, FBGN0034829	353	228	10996	1.91273	1	0.93658	39.7201
GOTERM_BP_DIRECT	GO:0007186~G-protein coupled receptor signaling pathway	10	1.62602	0.0401857	FBGN0039818, FBGN0036260, FBGN0266137, FBGN0264002, FBGN0052547, FBGN0038541, FBGN0036934, FBGN0001104, FBGN0016650, FBGN0034996	353	143	10996	2.17833	1	0.956697	46.9439
GOTERM_BP_DIRECT	GO:0007605~sensory perception of sound	6	0.97561	0.0451496	FBGN0261549, FBGN0004198, FBGN0262624, FBGN0032010, FBGN0023096, FBGN0005614	353	61	10996	3.06395	1	0.960904	51.0293
GOTERM_BP_DIRECT	GO:0010629~negative regulation of gene expression	6	0.97561	0.0451496	FBGN0005590, FBGN0000157, FBGN0033917, FBGN0003900, FBGN0004647, FBGN0033633	353	61	10996	3.06395	1	0.960904	51.0293
GOTERM_BP_DIRECT	GO:0042048~olfactory behavior	6	0.97561	0.0478779	FBGN0085434, FBGN0000157, FBGN0039647, FBGN0263102, FBGN0034468, FBGN0001078	353	62	10996	3.01453	1	0.958319	53.1475

## Sheet: F1_SupTable4
RIP Shared VG	Term	Count	%	PValue	Genes	List Total	Pop Hits	Pop Total	Fold Enrichment	Bonferroni	Benjamini	FDR	Figure 1 - Supplemental Table 4. Full GO term analysis for genes enriched with both TDP-43-WT and TDP-43-G298S. Log2fold change > 2, padj <0.05.
GOTERM_BP_DIRECT	GO:0055085~transmembrane transport	63	3.3404	2.59265e-08	FBGN0085387, FBGN0051860, FBGN0034885, FBGN0028560, FBGN0033494, FBGN0037486, FBGN0028563, FBGN0028562, FBGN0051100, FBGN0034612, FBGN0263257, FBGN0035078, FBGN0030576, FBGN0039872, FBGN0033074, FBGN0023549, FBGN0034883, FBGN0025111, FBGN0031865, FBGN0052669, FBGN0034156, FBGN0028513, FBGN0031011, FBGN0003429, FBGN0264574, FBGN0037003, FBGN0259145, FBGN0031012, FBGN0033644, FBGN0028516, FBGN00513…	1152	290	10996	2.0736	4.88443e-05	4.88443e-05	4.42649e-05
GOTERM_BP_DIRECT	GO:0007498~mesoderm development	24	1.27253	4.95406e-08	FBGN0011656, FBGN0035917, FBGN0002772, FBGN0040089, FBGN0261836, FBGN0030594, FBGN0028543, FBGN0264489, FBGN0265180, FBGN0266377, FBGN0038292, FBGN0010223, FBGN0086347, FBGN0086906, FBGN0035533, FBGN0003149, FBGN0040505, FBGN0039800, FBGN0263118, FBGN0032869, FBGN0085446, FBGN0005666, FBGN0010246, FBGN0004169	1152	64	10996	3.57943	9.33301e-05	4.66662e-05	8.45818e-05
GOTERM_BP_DIRECT	GO:0030239~myofibril assembly	11	0.583245	2.79071e-07	FBGN0283471, FBGN0002773, FBGN0035917, FBGN0265991, FBGN0264695, FBGN0000709, FBGN0003149, FBGN0001250, FBGN0265356, FBGN0004169, FBGN0014020	1152	15	10996	6.99977	0.000525631	0.000175241	0.000476463
GOTERM_BP_DIRECT	GO:0006813~potassium ion transport	12	0.636267	4.20766e-05	FBGN0262593, FBGN0261698, FBGN0011589, FBGN0265042, FBGN0003380, FBGN0033494, FBGN0053310, FBGN0003429, FBGN0029761, FBGN0000535, FBGN0085395, FBGN0263220	1152	27	10996	4.24228	0.0762131	0.0196234	0.071814
GOTERM_BP_DIRECT	GO:0007476~imaginal disc-derived wing morphogenesis	43	2.27996	5.75977e-05	FBGN0030870, FBGN0010620, FBGN0036152, FBGN0010395, FBGN0001250, FBGN0052572, FBGN0030183, FBGN0011205, FBGN0027106, FBGN0263258, FBGN0030505, FBGN0013576, FBGN0086782, FBGN0003984, FBGN0029831, FBGN0052666, FBGN0025800, FBGN0016917, FBGN0037315, FBGN0003079, FBGN0003731, FBGN0265523, FBGN0263077, FBGN0004456, FBGN0263930, FBGN0003396, FBGN0086384, FBGN0004101, FBGN0037195, FBGN0004656, FBGN02608…	1152	217	10996	1.89143	0.102836	0.0214696	0.0982924
GOTERM_BP_DIRECT	GO:0045475~locomotor rhythm	19	1.00742	6.59417e-05	FBGN0011656, FBGN0039536, FBGN0001624, FBGN0262866, FBGN0043903, FBGN0011205, FBGN0000459, FBGN0265042, FBGN0028622, FBGN0000479, FBGN0261617, FBGN0000527, FBGN0001297, FBGN0051992, FBGN0260753, FBGN0265784, FBGN0283468, FBGN0038197, FBGN0003371	1152	64	10996	2.83371	0.116831	0.0204935	0.112524
GOTERM_BP_DIRECT	GO:0007298~border follicle cell migration	30	1.59067	6.91867e-05	FBGN0000221, FBGN0001250, FBGN0027598, FBGN0003514, FBGN0003984, FBGN0003079, FBGN0016917, FBGN0010303, FBGN0003731, FBGN0014073, FBGN0001297, FBGN0262127, FBGN0260934, FBGN0001987, FBGN0011739, FBGN0003255, FBGN0014020, FBGN0262740, FBGN0243512, FBGN0264695, FBGN0032006, FBGN0030964, FBGN0043903, FBGN0041092, FBGN0003388, FBGN0283468, FBGN0000163, FBGN0264442, FBGN0259984, FBGN0003870	1152	131	10996	2.18591	0.122214	0.0184494	0.118058
GOTERM_BP_DIRECT	GO:0003012~muscle system process	6	0.318134	0.000218371	FBGN0002773, FBGN0030357, FBGN0039008, FBGN0033926, FBGN0037447, FBGN0266084	1152	7	10996	8.18155	0.337315	0.0501318	0.372177
GOTERM_BP_DIRECT	GO:0010906~regulation of glucose metabolic process	35	1.85578	0.000328377	FBGN0264357, FBGN0262103, FBGN0038603, FBGN0032940, FBGN0259678, FBGN0014859, FBGN0051481, FBGN0003499, FBGN0261239, FBGN0011589, FBGN0031275, FBGN0001218, FBGN0004865, FBGN0265045, FBGN0261617, FBGN0003731, FBGN0263006, FBGN0283451, FBGN0265523, FBGN0011739, FBGN0004893, FBGN0001624, FBGN0028550, FBGN0023215, FBGN0004396, FBGN0002567, FBGN0260439, FBGN0003507, FBGN0000459, FBGN0002723, FBGN02617…	1152	177	10996	1.88746	0.461391	0.0664415	0.559169
GOTERM_BP_DIRECT	GO:0007615~anesthesia-resistant memory	7	0.371156	0.000376993	FBGN0086782, FBGN0000422, FBGN0053517, FBGN0000479, FBGN0265597, FBGN0259246, FBGN0004168	1152	11	10996	6.07418	0.508547	0.0685744	0.641703
GOTERM_BP_DIRECT	GO:0050830~defense response to Gram-positive bacterium	16	0.848356	0.000469927	FBGN0012042, FBGN0035806, FBGN0243514, FBGN0033402, FBGN0039102, FBGN0035813, FBGN0033593, FBGN0041181, FBGN0030051, FBGN0038973, FBGN0037906, FBGN0038530, FBGN0004431, FBGN0034538, FBGN0029765, FBGN0039494	1152	56	10996	2.72718	0.587513	0.0773493	0.799294
GOTERM_BP_DIRECT	GO:0048067~cuticle pigmentation	9	0.4772	0.000559199	FBGN0032601, FBGN0003162, FBGN0041713, FBGN0041712, FBGN0041711, FBGN0039896, FBGN0000527, FBGN0005626, FBGN0034856	1152	20	10996	4.29531	0.651398	0.0840732	0.950456
GOTERM_BP_DIRECT	GO:0006821~chloride transport	9	0.4772	0.000559199	FBGN0036492, FBGN0036491, FBGN0261444, FBGN0264908, FBGN0030529, FBGN0259111, FBGN0035696, FBGN0024963, FBGN0040238	1152	20	10996	4.29531	0.651398	0.0840732	0.950456
GOTERM_BP_DIRECT	GO:0007611~learning or memory	14	0.742312	0.000634562	FBGN0086782, FBGN0003380, FBGN0086711, FBGN0000422, FBGN0000479, FBGN0259168, FBGN0014141, FBGN0002567, FBGN0259481, FBGN0265784, FBGN0041111, FBGN0283468, FBGN0000535, FBGN0003396	1152	46	10996	2.90504	0.697566	0.0878874	1.07789
GOTERM_BP_DIRECT	GO:0042381~hemolymph coagulation	7	0.371156	0.000687341	FBGN0031975, FBGN0039798, FBGN0032773, FBGN0036787, FBGN0039800, FBGN0033725, FBGN0266569	1152	12	10996	5.568	0.72621	0.0883765	1.16705
GOTERM_BP_DIRECT	GO:0002121~inter-male aggressive behavior	16	0.848356	0.000854654	FBGN0261444, FBGN0034897, FBGN0036152, FBGN0261822, FBGN0264895, FBGN0004244, FBGN0003175, FBGN0052572, FBGN0264090, FBGN0035574, FBGN0013272, FBGN0086686, FBGN0003870, FBGN0031738, FBGN0004168, FBGN0016031	1152	59	10996	2.58851	0.800284	0.101825	1.44919
GOTERM_BP_DIRECT	GO:0048085~adult chitin-containing cuticle pigmentation	10	0.530223	0.000875801	FBGN0000422, FBGN0035290, FBGN0035612, FBGN0051158, FBGN0000527, FBGN0001297, FBGN0005626, FBGN0001311, FBGN0264574, FBGN0263930	1152	26	10996	3.67121	0.808091	0.0980271	1.4848
GOTERM_BP_DIRECT	GO:0006909~phagocytosis	38	2.01485	0.000938674	FBGN0030502, FBGN0283472, FBGN0053526, FBGN0261444, FBGN0010395, FBGN0038258, FBGN0028939, FBGN0036875, FBGN0014859, FBGN0003499, FBGN0041181, FBGN0260658, FBGN0032650, FBGN0032167, FBGN0083963, FBGN0037521, FBGN0031090, FBGN0000250, FBGN0036687, FBGN0265523, FBGN0038065, FBGN0040340, FBGN0031976, FBGN0243514, FBGN0023215, FBGN0260439, FBGN0003507, FBGN0004397, FBGN0036727, FBGN0030114, FBGN00117…	1152	209	10996	1.73548	0.829547	0.0988432	1.59059
GOTERM_BP_DIRECT	GO:0016203~muscle attachment	12	0.636267	0.00103234	FBGN0003984, FBGN0086906, FBGN0035539, FBGN0001250, FBGN0003731, FBGN0013733, FBGN0263118, FBGN0004456, FBGN0264442, FBGN0031850, FBGN0014020, FBGN0014011	1152	37	10996	3.09572	0.857146	0.102469	1.74799
GOTERM_BP_DIRECT	GO:0030838~positive regulation of actin filament polymerization	5	0.265111	0.00150611	FBGN0037750, FBGN0243516, FBGN0051374, FBGN0052082, FBGN0011202	1152	6	10996	7.95428	0.941554	0.138823	2.54053
GOTERM_BP_DIRECT	GO:0030431~sleep	25	1.32556	0.00167903	FBGN0004101, FBGN0052423, FBGN0012042, FBGN0004244, FBGN0038299, FBGN0014141, FBGN0032940, FBGN0010015, FBGN0260866, FBGN0011826, FBGN0024289, FBGN0040732, FBGN0038250, FBGN0011204, FBGN0031275, FBGN0025454, FBGN0001218, FBGN0003380, FBGN0032785, FBGN0000079, FBGN0031914, FBGN0265784, FBGN0035985, FBGN0036680, FBGN0027348	1152	122	10996	1.95597	0.957826	0.146404	2.8283
GOTERM_BP_DIRECT	GO:0051124~synaptic growth at neuromuscular junction	12	0.636267	0.00208232	FBGN0283472, FBGN0000464, FBGN0001624, FBGN0039213, FBGN0040752, FBGN0260945, FBGN0001297, FBGN0086677, FBGN0051146, FBGN0260934, FBGN0030691, FBGN0003371	1152	40	10996	2.86354	0.980301	0.170563	3.49632
GOTERM_BP_DIRECT	GO:0040040~thermosensory behavior	8	0.424178	0.0021926	FBGN0086782, FBGN0035934, FBGN0000422, FBGN0000479, FBGN0261617, FBGN0265784, FBGN0005626, FBGN0011582	1152	19	10996	4.01901	0.984004	0.171362	3.67823
GOTERM_BP_DIRECT	GO:0006836~neurotransmitter transport	9	0.4772	0.00223102	FBGN0033443, FBGN0031937, FBGN0086782, FBGN0031939, FBGN0267326, FBGN0027660, FBGN0029762, FBGN0034911, FBGN0028886	1152	24	10996	3.57943	0.985123	0.167193	3.74154
GOTERM_BP_DIRECT	GO:0035317~imaginal disc-derived wing hair organization	9	0.4772	0.00223102	FBGN0259734, FBGN0026181, FBGN0035533, FBGN0037671, FBGN0001083, FBGN0264272, FBGN0003514, FBGN0005536, FBGN0014020	1152	24	10996	3.57943	0.985123	0.167193	3.74154
GOTERM_BP_DIRECT	GO:0008355~olfactory learning	16	0.848356	0.00244326	FBGN0259108, FBGN0086711, FBGN0014141, FBGN0259481, FBGN0002567, FBGN0011582, FBGN0086782, FBGN0003984, FBGN0266098, FBGN0000479, FBGN0265597, FBGN0259168, FBGN0003731, FBGN0283468, FBGN0003371, FBGN0003396	1152	65	10996	2.34957	0.990036	0.174719	4.09053
GOTERM_BP_DIRECT	GO:0045214~sarcomere organization	10	0.530223	0.00273058	FBGN0283471, FBGN0086906, FBGN0264695, FBGN0053519, FBGN0261822, FBGN0014863, FBGN0011296, FBGN0001250, FBGN0005666, FBGN0004169	1152	30	10996	3.18171	0.994209	0.186214	4.56107
GOTERM_BP_DIRECT	GO:0042438~melanin biosynthetic process	7	0.371156	0.00282415	FBGN0032601, FBGN0030925, FBGN0041713, FBGN0041712, FBGN0041711, FBGN0039896, FBGN0034856	1152	15	10996	4.4544	0.995147	0.185297	4.71384
GOTERM_BP_DIRECT	GO:0007424~open tracheal system development	21	1.11347	0.00408829	FBGN0003053, FBGN0004101, FBGN0015239, FBGN0043903, FBGN0013733, FBGN0259685, FBGN0020521, FBGN0011202, FBGN0000015, FBGN0041174, FBGN0261341, FBGN0016917, FBGN0003731, FBGN0250785, FBGN0001311, FBGN0026061, FBGN0004456, FBGN0053196, FBGN0014011, FBGN0260653, FBGN0014020	1152	102	10996	1.96518	0.999555	0.248629	6.75534
GOTERM_BP_DIRECT	GO:0009620~response to fungus	8	0.424178	0.00419762	FBGN0041180, FBGN0038299, FBGN0002930, FBGN0040321, FBGN0033402, FBGN0039682, FBGN0000250, FBGN0039102	1152	21	10996	3.63624	0.999638	0.246506	6.92996
GOTERM_BP_DIRECT	GO:0048104~establishment of body hair or bristle planar orientation	4	0.212089	0.00421839	FBGN0028371, FBGN0260941, FBGN0037671, FBGN0263258	1152	4	10996	9.54514	0.999652	0.240146	6.96309
GOTERM_BP_DIRECT	GO:0007528~neuromuscular junction development	12	0.636267	0.00562234	FBGN0041604, FBGN0259108, FBGN0266098, FBGN0262866, FBGN0083963, FBGN0039213, FBGN0265416, FBGN0261041, FBGN0265784, FBGN0051146, FBGN0038816, FBGN0259231	1152	45	10996	2.54537	0.999976	0.29818	9.17743
GOTERM_BP_DIRECT	GO:0007210~serotonin receptor signaling pathway	5	0.265111	0.00591419	FBGN0261929, FBGN0250910, FBGN0038063, FBGN0087012, FBGN0004168	1152	8	10996	5.96571	0.999986	0.302671	9.63148
GOTERM_BP_DIRECT	GO:0006810~transport	22	1.16649	0.00632621	FBGN0053970, FBGN0051213, FBGN0034681, FBGN0040383, FBGN0053514, FBGN0034470, FBGN0034911, FBGN0031061, FBGN0033443, FBGN0083956, FBGN0031734, FBGN0039685, FBGN0032783, FBGN0032785, FBGN0033128, FBGN0027660, FBGN0031913, FBGN0031914, FBGN0000241, FBGN0037845, FBGN0037846, FBGN0028886	1152	113	10996	1.85835	0.999994	0.311775	10.2688
GOTERM_BP_DIRECT	GO:0007616~long-term memory	16	0.848356	0.00679975	FBGN0030412, FBGN0086711, FBGN0000422, FBGN0041210, FBGN0037671, FBGN0014141, FBGN0259481, FBGN0043903, FBGN0053513, FBGN0052594, FBGN0040285, FBGN0086782, FBGN0030603, FBGN0038934, FBGN0016917, FBGN0265784	1152	72	10996	2.12114	0.999997	0.322625	10.9961
GOTERM_BP_DIRECT	GO:0043052~thermotaxis	7	0.371156	0.00796178	FBGN0035934, FBGN0000422, FBGN0262738, FBGN0037163, FBGN0265194, FBGN0005626, FBGN0011582	1152	18	10996	3.712	1	0.357856	12.7574
GOTERM_BP_DIRECT	GO:0050770~regulation of axonogenesis	7	0.371156	0.00796178	FBGN0026181, FBGN0026375, FBGN0085447, FBGN0003041, FBGN0029157, FBGN0014020, FBGN0014011	1152	18	10996	3.712	1	0.357856	12.7574
GOTERM_BP_DIRECT	GO:0006937~regulation of muscle contraction	4	0.212089	0.0097246	FBGN0033289, FBGN0027556, FBGN0023524, FBGN0004169	1152	5	10996	7.63611	1	0.40905	15.3668
GOTERM_BP_DIRECT	GO:0016332~establishment or maintenance of polarity of embryonic epithelium	5	0.265111	0.00977049	FBGN0263289, FBGN0001624, FBGN0261873, FBGN0000163, FBGN0259685	1152	9	10996	5.30285	1	0.401804	15.4337
GOTERM_BP_DIRECT	GO:0046716~muscle cell cellular homeostasis	9	0.4772	0.0100772	FBGN0283471, FBGN0031879, FBGN0260003, FBGN0010395, FBGN0265487, FBGN0266084, FBGN0032151, FBGN0265356, FBGN0004169	1152	30	10996	2.86354	1	0.402933	15.8798
GOTERM_BP_DIRECT	GO:0007435~salivary gland morphogenesis	13	0.68929	0.0101673	FBGN0003889, FBGN0032006, FBGN0030964, FBGN0001250, FBGN0004396, FBGN0003507, FBGN0259685, FBGN0000625, FBGN0000659, FBGN0086677, FBGN0004456, FBGN0014011, FBGN0014020	1152	55	10996	2.25612	1	0.397498	16.0104
GOTERM_BP_DIRECT	GO:0045570~regulation of imaginal disc growth	6	0.318134	0.01112	FBGN0041604, FBGN0053193, FBGN0020251, FBGN0263930, FBGN0011739, FBGN0259685	1152	14	10996	4.09077	1	0.417363	17.38
GOTERM_BP_DIRECT	GO:0055114~oxidation-reduction process	59	3.12831	0.0113403	FBGN0031694, FBGN0032945, FBGN0031695, FBGN0031417, FBGN0038680, FBGN0035344, FBGN0033982, FBGN0032693, FBGN0061356, FBGN0023507, FBGN0040001, FBGN0031693, FBGN0010383, FBGN0039620, FBGN0015582, FBGN0030586, FBGN0037146, FBGN0036262, FBGN0037601, FBGN0053099, FBGN0036806, FBGN0025456, FBGN0086907, FBGN0025454, FBGN0029752, FBGN0036778, FBGN0085428, FBGN0052026, FBGN0267408, FBGN0030598, FBGN00305…	1152	412	10996	1.3669	1	0.415606	17.6936
GOTERM_BP_DIRECT	GO:0006468~protein phosphorylation	41	2.17391	0.0117245	FBGN0085385, FBGN0283472, FBGN0085386, FBGN0262103, FBGN0030697, FBGN0038603, FBGN0259678, FBGN0260990, FBGN0032650, FBGN0052666, FBGN0265045, FBGN0040505, FBGN0010303, FBGN0003731, FBGN0014073, FBGN0260934, FBGN0003091, FBGN0011739, FBGN0005666, FBGN0003371, FBGN0027504, FBGN0259680, FBGN0053519, FBGN0262866, FBGN0044826, FBGN0032006, FBGN0025743, FBGN0015772, FBGN0051183, FBGN0036368, FBGN00390…	1152	266	10996	1.47124	1	0.41838	18.238
GOTERM_BP_DIRECT	GO:0006032~chitin catabolic process	8	0.424178	0.0119705	FBGN0261341, FBGN0263132, FBGN0051973, FBGN0020416, FBGN0035398, FBGN0064237, FBGN0260653, FBGN0250907	1152	25	10996	3.05444	1	0.417369	18.5848
GOTERM_BP_DIRECT	GO:0008284~positive regulation of cell proliferation	10	0.530223	0.0121838	FBGN0260744, FBGN0003984, FBGN0030964, FBGN0003079, FBGN0016917, FBGN0003731, FBGN0043903, FBGN0000251, FBGN0036368, FBGN0259685	1152	37	10996	2.57977	1	0.41556	18.8844
GOTERM_BP_DIRECT	GO:0007443~Malpighian tubule morphogenesis	10	0.530223	0.0121838	FBGN0032006, FBGN0030964, FBGN0000659, FBGN0003731, FBGN0001311, FBGN0000251, FBGN0020493, FBGN0003041, FBGN0003396, FBGN0259685	1152	37	10996	2.57977	1	0.41556	18.8844
GOTERM_BP_DIRECT	GO:0002009~morphogenesis of an epithelium	8	0.424178	0.014936	FBGN0001624, FBGN0261873, FBGN0052666, FBGN0003731, FBGN0027660, FBGN0000163, FBGN0259685, FBGN0014011	1152	26	10996	2.93697	1	0.475	22.6577
GOTERM_BP_DIRECT	GO:0007519~skeletal muscle tissue development	5	0.265111	0.0149511	FBGN0011656, FBGN0283471, FBGN0086906, FBGN0261836, FBGN0259984	1152	10	10996	4.77257	1	0.467769	22.6779
GOTERM_BP_DIRECT	GO:0045186~zonula adherens assembly	5	0.265111	0.0149511	FBGN0263289, FBGN0261873, FBGN0004167, FBGN0000163, FBGN0259685	1152	10	10996	4.77257	1	0.467769	22.6779
GOTERM_BP_DIRECT	GO:0072375~medium-term memory	5	0.265111	0.0149511	FBGN0086782, FBGN0010015, FBGN0053513, FBGN0265784, FBGN0027106	1152	10	10996	4.77257	1	0.467769	22.6779
GOTERM_BP_DIRECT	GO:0009253~peptidoglycan catabolic process	6	0.318134	0.015268	FBGN0037906, FBGN0035806, FBGN0035094, FBGN0043575, FBGN0035976, FBGN0035975	1152	15	10996	3.81806	1	0.467485	23.1015
GOTERM_BP_DIRECT	GO:0007271~synaptic transmission, cholinergic	6	0.318134	0.015268	FBGN0035538, FBGN0015519, FBGN0032151, FBGN0000037, FBGN0000036, FBGN0028875	1152	15	10996	3.81806	1	0.467485	23.1015
GOTERM_BP_DIRECT	GO:0050965~detection of temperature stimulus involved in sensory perception of pain	10	0.530223	0.0171758	FBGN0085385, FBGN0013576, FBGN0035934, FBGN0029730, FBGN0053202, FBGN0034736, FBGN0023215, FBGN0263995, FBGN0262730, FBGN0001961	1152	39	10996	2.44747	1	0.500664	25.606
GOTERM_BP_DIRECT	GO:0045792~negative regulation of cell size	7	0.371156	0.0177266	FBGN0025743, FBGN0040505, FBGN0030800, FBGN0026375, FBGN0038197, FBGN0003041, FBGN0036368	1152	21	10996	3.18171	1	0.504413	26.3146
GOTERM_BP_DIRECT	GO:0033627~cell adhesion mediated by integrin	7	0.371156	0.0177266	FBGN0011722, FBGN0010395, FBGN0001250, FBGN0263118, FBGN0001961, FBGN0004456, FBGN0031850	1152	21	10996	3.18171	1	0.504413	26.3146
GOTERM_BP_DIRECT	GO:0060253~negative regulation of glial cell proliferation	4	0.212089	0.0179431	FBGN0086384, FBGN0262127, FBGN0283468, FBGN0011739	1152	6	10996	6.36343	1	0.501503	26.5914
GOTERM_BP_DIRECT	GO:0007431~salivary gland development	8	0.424178	0.0183891	FBGN0000015, FBGN0037672, FBGN0000659, FBGN0001250, FBGN0004396, FBGN0003731, FBGN0004456, FBGN0259685	1152	27	10996	2.82819	1	0.503093	27.1585
GOTERM_BP_DIRECT	GO:0019730~antimicrobial humoral response	8	0.424178	0.0183891	FBGN0011656, FBGN0000568, FBGN0032006, FBGN0001297, FBGN0000250, FBGN0260934, FBGN0022787, FBGN0035976	1152	27	10996	2.82819	1	0.503093	27.1585
GOTERM_BP_DIRECT	GO:0000902~cell morphogenesis	12	0.636267	0.0195111	FBGN0263289, FBGN0028622, FBGN0035001, FBGN0011742, FBGN0011708, FBGN0259481, FBGN0039048, FBGN0003041, FBGN0029157, FBGN0001961, FBGN0085408, FBGN0014011	1152	53	10996	2.16116	1	0.517071	28.567
GOTERM_BP_DIRECT	GO:0070588~calcium ion transmembrane transport	6	0.318134	0.0203339	FBGN0028863, FBGN0263111, FBGN0011286, FBGN0264386, FBGN0261041, FBGN0016920	1152	16	10996	3.57943	1	0.524937	29.5836
GOTERM_BP_DIRECT	GO:0007160~cell-matrix adhesion	6	0.318134	0.0203339	FBGN0010395, FBGN0026403, FBGN0051004, FBGN0036985, FBGN0001250, FBGN0004456	1152	16	10996	3.57943	1	0.524937	29.5836
GOTERM_BP_DIRECT	GO:0009611~response to wounding	5	0.265111	0.0215792	FBGN0000422, FBGN0034199, FBGN0001297, FBGN0005626, FBGN0001311	1152	11	10996	4.3387	1	0.539516	31.0963
GOTERM_BP_DIRECT	GO:0045087~innate immune response	19	1.00742	0.0219447	FBGN0031975, FBGN0283461, FBGN0012042, FBGN0032006, FBGN0035806, FBGN0262579, FBGN0033402, FBGN0039102, FBGN0028396, FBGN0043575, FBGN0022787, FBGN0030051, FBGN0037906, FBGN0028484, FBGN0040321, FBGN0000250, FBGN0039494, FBGN0035976, FBGN0035975	1152	104	10996	1.74382	1	0.538906	31.5345
GOTERM_BP_DIRECT	GO:0030154~cell differentiation	11	0.583245	0.024702	FBGN0001281, FBGN0024184, FBGN0041174, FBGN0004101, FBGN0051151, FBGN0002862, FBGN0005659, FBGN0259168, FBGN0259209, FBGN0000251, FBGN0004456	1152	48	10996	2.18743	1	0.575473	34.7562
GOTERM_BP_DIRECT	GO:0006812~cation transport	9	0.4772	0.0253976	FBGN0259145, FBGN0035934, FBGN0015519, FBGN0028516, FBGN0032151, FBGN0263257, FBGN0016920, FBGN0000036, FBGN0028875	1152	35	10996	2.45446	1	0.579153	35.5462
GOTERM_BP_DIRECT	GO:0005975~carbohydrate metabolic process	19	1.00742	0.0261709	FBGN0033969, FBGN0028540, FBGN0261955, FBGN0263132, FBGN0035398, FBGN0064237, FBGN0033294, FBGN0261575, FBGN0250907, FBGN0261341, FBGN0035484, FBGN0051973, FBGN0000079, FBGN0000078, FBGN0040321, FBGN0027341, FBGN0020416, FBGN0032382, FBGN0260653	1152	106	10996	1.71092	1	0.583779	36.4138
GOTERM_BP_DIRECT	GO:0051017~actin filament bundle assembly	6	0.318134	0.0263836	FBGN0003319, FBGN0263929, FBGN0010303, FBGN0052082, FBGN0014020, FBGN0014011	1152	17	10996	3.36887	1	0.580428	36.6504
GOTERM_BP_DIRECT	GO:0007015~actin filament organization	16	0.848356	0.0267675	FBGN0243512, FBGN0283472, FBGN0044826, FBGN0032006, FBGN0266756, FBGN0243516, FBGN0261836, FBGN0259678, FBGN0027598, FBGN0011202, FBGN0011742, FBGN0036985, FBGN0262743, FBGN0260934, FBGN0004456, FBGN0014020	1152	84	10996	1.81812	1	0.579535	37.0756
GOTERM_BP_DIRECT	GO:0030707~ovarian follicle cell development	17	0.901379	0.0284192	FBGN0011656, FBGN0243512, FBGN0001624, FBGN0000221, FBGN0003514, FBGN0263289, FBGN0085436, FBGN0261617, FBGN0010303, FBGN0004167, FBGN0263006, FBGN0265523, FBGN0283468, FBGN0283451, FBGN0260934, FBGN0003371, FBGN0003870	1152	92	10996	1.76378	1	0.595575	38.8742
GOTERM_BP_DIRECT	GO:0002224~toll-like receptor signaling pathway	4	0.212089	0.0289831	FBGN0039728, FBGN0001189, FBGN0036040, FBGN0013272	1152	7	10996	5.45437	1	0.596822	39.4771
GOTERM_BP_DIRECT	GO:0007522~visceral muscle development	4	0.212089	0.0289831	FBGN0086906, FBGN0243516, FBGN0040505, FBGN0086677	1152	7	10996	5.45437	1	0.596822	39.4771
GOTERM_BP_DIRECT	GO:0006936~muscle contraction	4	0.212089	0.0289831	FBGN0283471, FBGN0002772, FBGN0264695, FBGN0011286	1152	7	10996	5.45437	1	0.596822	39.4771
GOTERM_BP_DIRECT	GO:0010579~positive regulation of adenylate cyclase activity involved in G-protein coupled receptor signaling pathway	4	0.212089	0.0289831	FBGN0035538, FBGN0250910, FBGN0038063, FBGN0260753	1152	7	10996	5.45437	1	0.596822	39.4771
GOTERM_BP_DIRECT	GO:0098542~defense response to other organism	4	0.212089	0.0289831	FBGN0041181, FBGN0001189, FBGN0013272, FBGN0001114	1152	7	10996	5.45437	1	0.596822	39.4771
GOTERM_BP_DIRECT	GO:0090303~positive regulation of wound healing	5	0.265111	0.0297412	FBGN0026181, FBGN0003731, FBGN0014020, FBGN0014011, FBGN0011202	1152	12	10996	3.97714	1	0.600468	40.2788
GOTERM_BP_DIRECT	GO:0035332~positive regulation of hippo signaling	5	0.265111	0.0297412	FBGN0031698, FBGN0259168, FBGN0028484, FBGN0015803, FBGN0260934	1152	12	10996	3.97714	1	0.600468	40.2788
GOTERM_BP_DIRECT	GO:0043266~regulation of potassium ion transport	3	0.159067	0.0305562	FBGN0033289, FBGN0027556, FBGN0023524	1152	3	10996	9.54514	1	0.604667	41.1295
GOTERM_BP_DIRECT	GO:0090251~protein localization involved in establishment of planar polarity	3	0.159067	0.0305562	FBGN0037671, FBGN0085408, FBGN0014020	1152	3	10996	9.54514	1	0.604667	41.1295
GOTERM_BP_DIRECT	GO:0046058~cAMP metabolic process	3	0.159067	0.0305562	FBGN0085370, FBGN0266377, FBGN0264815	1152	3	10996	9.54514	1	0.604667	41.1295
GOTERM_BP_DIRECT	GO:0007185~transmembrane receptor protein tyrosine phosphatase signaling pathway	3	0.159067	0.0305562	FBGN0033668, FBGN0033987, FBGN0013272	1152	3	10996	9.54514	1	0.604667	41.1295
GOTERM_BP_DIRECT	GO:0042249~establishment of planar polarity of embryonic epithelium	3	0.159067	0.0305562	FBGN0266756, FBGN0085408, FBGN0014020	1152	3	10996	9.54514	1	0.604667	41.1295
GOTERM_BP_DIRECT	GO:0046689~response to mercury ion	3	0.159067	0.0305562	FBGN0025454, FBGN0262146, FBGN0028396	1152	3	10996	9.54514	1	0.604667	41.1295
GOTERM_BP_DIRECT	GO:0070413~trehalose metabolism in response to stress	3	0.159067	0.0305562	FBGN0031908, FBGN0027560, FBGN0031907	1152	3	10996	9.54514	1	0.604667	41.1295
GOTERM_BP_DIRECT	GO:0005992~trehalose biosynthetic process	3	0.159067	0.0305562	FBGN0031908, FBGN0027560, FBGN0031907	1152	3	10996	9.54514	1	0.604667	41.1295
GOTERM_BP_DIRECT	GO:0035556~intracellular signal transduction	18	0.954401	0.0324877	FBGN0259680, FBGN0283472, FBGN0262866, FBGN0001189, FBGN0038603, FBGN0035059, FBGN0263131, FBGN0004852, FBGN0003984, FBGN0262738, FBGN0026878, FBGN0003079, FBGN0263980, FBGN0259099, FBGN0022710, FBGN0085447, FBGN0003091, FBGN0010197	1152	101	10996	1.70111	1	0.621764	43.1003
GOTERM_BP_DIRECT	GO:0043401~steroid hormone mediated signaling pathway	6	0.318134	0.0334689	FBGN0261239, FBGN0000568, FBGN0004865, FBGN0004914, FBGN0015239, FBGN0014859	1152	18	10996	3.18171	1	0.62719	44.0775
GOTERM_BP_DIRECT	GO:0000281~mitotic cytokinesis	13	0.68929	0.0355245	FBGN0000044, FBGN0003041, FBGN0003514, FBGN0013343, FBGN0011202, FBGN0267378, FBGN0035001, FBGN0011708, FBGN0026181, FBGN0031090, FBGN0004167, FBGN0000163, FBGN0014020	1152	65	10996	1.90903	1	0.64389	46.0738
GOTERM_BP_DIRECT	GO:0007494~midgut development	8	0.424178	0.037751	FBGN0003339, FBGN0003984, FBGN0000015, FBGN0001250, FBGN0003507, FBGN0003388, FBGN0004456, FBGN0003396	1152	31	10996	2.46326	1	0.661114	48.1602
GOTERM_BP_DIRECT	GO:0007391~dorsal closure	18	0.954401	0.0383566	FBGN0243512, FBGN0003053, FBGN0001624, FBGN0003507, FBGN0030018, FBGN0263289, FBGN0283426, FBGN0026181, FBGN0004049, FBGN0010303, FBGN0003731, FBGN0028484, FBGN0001297, FBGN0003388, FBGN0005536, FBGN0003396, FBGN0014020, FBGN0014011	1152	103	10996	1.66808	1	0.661632	48.7145
GOTERM_BP_DIRECT	GO:0035220~wing disc development	16	0.848356	0.038806	FBGN0028544, FBGN0004101, FBGN0004893, FBGN0000422, FBGN0038294, FBGN0011826, FBGN0262160, FBGN0265042, FBGN0003319, FBGN0050069, FBGN0039316, FBGN0001297, FBGN0000524, FBGN0038065, FBGN0005626, FBGN0263930	1152	88	10996	1.73548	1	0.660635	49.1221
GOTERM_BP_DIRECT	GO:0007274~neuromuscular synaptic transmission	13	0.68929	0.0394472	FBGN0029992, FBGN0261041, FBGN0015519, FBGN0040285, FBGN0052594, FBGN0013343, FBGN0260003, FBGN0030603, FBGN0265416, FBGN0259246, FBGN0263006, FBGN0053547, FBGN0000036	1152	66	10996	1.8801	1	0.661489	49.6985
GOTERM_BP_DIRECT	GO:0008594~photoreceptor cell morphogenesis	5	0.265111	0.0394876	FBGN0003053, FBGN0000464, FBGN0261822, FBGN0002573, FBGN0000163	1152	13	10996	3.67121	1	0.656669	49.7346
GOTERM_BP_DIRECT	GO:0048749~compound eye development	21	1.11347	0.0408364	FBGN0030089, FBGN0041604, FBGN0243512, FBGN0003415, FBGN0003053, FBGN0259108, FBGN0025743, FBGN0037671, FBGN0036285, FBGN0038223, FBGN0000662, FBGN0029157, FBGN0027598, FBGN0000625, FBGN0263289, FBGN0261617, FBGN0016917, FBGN0003731, FBGN0001297, FBGN0013272, FBGN0263930	1152	127	10996	1.57833	1	0.664114	50.9262
GOTERM_BP_DIRECT	GO:0035099~hemocyte migration	6	0.318134	0.0416276	FBGN0032006, FBGN0030964, FBGN0001250, FBGN0021760, FBGN0014020, FBGN0014011	1152	19	10996	3.01425	1	0.666241	51.6128
GOTERM_BP_DIRECT	GO:0040003~chitin-based cuticle development	25	1.32556	0.0419023	FBGN0037114, FBGN0086519, FBGN0261873, FBGN0036109, FBGN0030493, FBGN0003046, FBGN0243586, FBGN0033942, FBGN0052574, FBGN0035398, FBGN0064237, FBGN0002535, FBGN0002534, FBGN0030398, FBGN0002533, FBGN0002531, FBGN0260006, FBGN0037067, FBGN0020416, FBGN0035985, FBGN0029170, FBGN0033725, FBGN0036680, FBGN0052029, FBGN0003870	1152	159	10996	1.50081	1	0.663718	51.8491
GOTERM_BP_DIRECT	GO:0019934~cGMP-mediated signaling	4	0.212089	0.0428244	FBGN0085386, FBGN0051183, FBGN0010197, FBGN0036368	1152	8	10996	4.77257	1	0.66695	52.6342
GOTERM_BP_DIRECT	GO:0010043~response to zinc ion	4	0.212089	0.0428244	FBGN0051860, FBGN0262146, FBGN0028516, FBGN0034612	1152	8	10996	4.77257	1	0.66695	52.6342
GOTERM_BP_DIRECT	GO:0008016~regulation of heart contraction	4	0.212089	0.0428244	FBGN0262593, FBGN0086782, FBGN0265597, FBGN0000535	1152	8	10996	4.77257	1	0.66695	52.6342
GOTERM_BP_DIRECT	GO:0035330~regulation of hippo signaling	4	0.212089	0.0428244	FBGN0086384, FBGN0038385, FBGN0262127, FBGN0259685	1152	8	10996	4.77257	1	0.66695	52.6342
GOTERM_BP_DIRECT	GO:2000253~positive regulation of feeding behavior	4	0.212089	0.0428244	FBGN0259168, FBGN0265784, FBGN0038197, FBGN0087012	1152	8	10996	4.77257	1	0.66695	52.6342
GOTERM_BP_DIRECT	GO:0001736~establishment of planar polarity	8	0.424178	0.0441171	FBGN0243512, FBGN0026181, FBGN0010303, FBGN0001297, FBGN0264272, FBGN0003514, FBGN0010504, FBGN0014020	1152	32	10996	2.38628	1	0.67323	53.7146
GOTERM_BP_DIRECT	GO:0040011~locomotion	8	0.424178	0.0441171	FBGN0034135, FBGN0086906, FBGN0264695, FBGN0261836, FBGN0265416, FBGN0011205, FBGN0038816, FBGN0016920	1152	32	10996	2.38628	1	0.67323	53.7146
GOTERM_BP_DIRECT	GO:0006914~autophagy	11	0.583245	0.0458863	FBGN0031298, FBGN0264357, FBGN0028582, FBGN0263111, FBGN0000567, FBGN0260945, FBGN0003507, FBGN0260439, FBGN0283451, FBGN0038816, FBGN0259678	1152	53	10996	1.98107	1	0.683142	55.1556
GOTERM_BP_DIRECT	GO:0007619~courtship behavior	7	0.371156	0.0480198	FBGN0086782, FBGN0003380, FBGN0000422, FBGN0263111, FBGN0000479, FBGN0005626, FBGN0000535	1152	26	10996	2.56985	1	0.695363	56.8372
GOTERM_BP_DIRECT	GO:0007517~muscle organ development	15	0.795334	0.0484248	FBGN0283471, FBGN0011656, FBGN0264695, FBGN0003499, FBGN0260003, FBGN0086906, FBGN0085436, FBGN0039213, FBGN0014863, FBGN0259209, FBGN0265487, FBGN0030330, FBGN0264442, FBGN0031850, FBGN0010415	1152	83	10996	1.72503	1	0.693867	57.1496
Category	Term	Count	%	PValue	Genes	List Total	Pop Hits	Pop Total	Fold Enrichment	Bonferroni	Benjamini	FDR
KEGG_PATHWAY	dme04391:Hippo signaling pathway - fly	16	0.848356	5.22678e-05	FBGN0086384, FBGN0000046, FBGN0001624, FBGN0261873, FBGN0000044, FBGN0260439, FBGN0259685, FBGN0011202, FBGN0003984, FBGN0263289, FBGN0260941, FBGN0053193, FBGN0262127, FBGN0000163, FBGN0263930, FBGN0011739	231	58	2737	3.26855	0.00490125	0.00490125	0.0573222
KEGG_PATHWAY	dme04080:Neuroactive ligand-receptor interaction	10	0.530223	0.00180776	FBGN0031275, FBGN0015001, FBGN0004244, FBGN0025595, FBGN0053513, FBGN0000163, FBGN0000037, FBGN0087012, FBGN0011582, FBGN0004168	231	35	2737	3.38528	0.156405	0.0815258	1.96531
KEGG_PATHWAY	dme04931:Insulin resistance	12	0.636267	0.00191323	FBGN0259680, FBGN0283472, FBGN0000464, FBGN0003132, FBGN0262866, FBGN0032940, FBGN0034999, FBGN0034356, FBGN0027341, FBGN0264574, FBGN0025573, FBGN0003371	231	49	2737	2.90167	0.164743	0.0582404	2.07889
KEGG_PATHWAY	dme00500:Starch and sucrose metabolism	9	0.4772	0.00316455	FBGN0034618, FBGN0031908, FBGN0000079, FBGN0027560, FBGN0000078, FBGN0032382, FBGN0033294, FBGN0031907, FBGN0261575	231	31	2737	3.43988	0.257654	0.0717785	3.41723
KEGG_PATHWAY	dme00512:Mucin type O-Glycan biosynthesis	6	0.318134	0.00597499	FBGN0036529, FBGN0034025, FBGN0030930, FBGN0050463, FBGN0035375, FBGN0031681	231	15	2737	4.73939	0.430692	0.106552	6.36272
KEGG_PATHWAY	dme04350:TGF-beta signaling pathway	8	0.424178	0.0273322	FBGN0283472, FBGN0026181, FBGN0261617, FBGN0025800, FBGN0260439, FBGN0020493, FBGN0026176, FBGN0014020	231	36	2737	2.633	0.926096	0.352195	26.2143

## Sheet: F1_SupTable5
TDP-43-WT Enriched TRIBE Targets	TDP-43-G298S Enriched TRIBE Targets	Figure 1 - Supplemental Table 5. Flybase Gene IDs of mRNAs enriched in our RIP data sets (padj < 0.05) and detected as a TDP-43 interactor through TRIBE [40]. Mouse and fly genes were interconverted using DIOPT [41].
FBgn0029762	FBgn0030018
FBgn0028886	FBgn0035059
FBgn0035917	FBgn0263353
FBgn0004117	FBgn0028939
FBgn0036622	FBgn0029856
FBgn0267366	FBgn0051158
FBgn0036415	FBgn0039240
FBgn0033969	FBgn0004117
FBgn0028939	FBgn0260945
FBgn0013307	FBgn0025743
FBgn0032615	FBgn0011742
FBgn0265356	FBgn0262515
FBgn0034774	FBgn0262743
FBgn0000044	FBgn0011826
FBgn0003089	FBgn0029762
FBgn0028936	FBgn0043070
FBgn0033887	FBgn0087008
FBgn0050047	FBgn0085370
FBgn0053233	FBgn0028476
FBgn0263353	FBgn0015791
FBgn0069354	FBgn0028886
FBgn0026141	FBgn0035533
FBgn0035059	FBgn0040752
FBgn0263005	FBgn0020443
FBgn0267326	FBgn0001297
FBgn0010424	FBgn0030529
FBgn0259175	FBgn0044826
FBgn0001281	FBgn0050372
FBgn0030018	FBgn0010424
FBgn0085370	FBgn0041111
FBgn0039240	FBgn0031939
FBgn0035587	FBgn0262475
FBgn0027660	FBgn0000568
FBgn0027348	FBgn0053087
FBgn0028543	FBgn0264606
FBgn0039015	FBgn0259175
FBgn0003132	FBgn0015789
FBgn0037365	FBgn0014020
FBgn0032464	FBgn0265595
FBgn0035533	FBgn0011656
FBgn0259219	FBgn0000044
FBgn0039518	FBgn0010415
FBgn0260945	FBgn0031275
FBgn0051158	FBgn0033638
FBgn0011826	FBgn0003089
FBgn0010423	FBgn0038606
FBgn0011742	FBgn0035542
FBgn0051272	FBgn0023215
FBgn0028476	FBgn0010423
FBgn0029856	FBgn0283468
FBgn0029722	FBgn0283472
FBgn0032650	FBgn0264386
FBgn0031937	FBgn0266354
FBgn0031939	FBgn0027660
FBgn0040752	FBgn0262579
FBgn0036809	FBgn0040285
FBgn0033443	FBgn0001624
FBgn0028542	FBgn0028543
FBgn0262475	FBgn0263111
FBgn0040658	FBgn0024362
FBgn0030313	FBgn0264493
FBgn0015831	FBgn0036415
FBgn0025573	FBgn0000046
FBgn0087008	FBgn0260744
FBgn0015791	FBgn0086384
FBgn0034870	FBgn0011205
FBgn0024897	FBgn0038438
FBgn0041111	FBgn0026376
FBgn0033458	FBgn0262018
FBgn0010620	FBgn0259168
FBgn0260744	FBgn0054003
FBgn0026376	FBgn0026206
FBgn0020443	FBgn0035449
FBgn0030114	FBgn0052280
FBgn0000046	FBgn0033887
FBgn0046689	FBgn0031937
FBgn0025743	FBgn0053547
FBgn0011656	FBgn0013342
FBgn0052280	FBgn0085447
FBgn0010397	FBgn0030869
FBgn0034479	FBgn0030114
FBgn0023441	FBgn0001978
FBgn0001297	FBgn0259108
FBgn0264606	FBgn0250823
FBgn0038438	FBgn0259171
FBgn0033638	FBgn0010397
FBgn0262743	FBgn0259822
FBgn0262515	FBgn0040658
FBgn0010258	FBgn0020385
FBgn0035449	FBgn0024897
FBgn0259896	FBgn0027504
FBgn0043070	FBgn0050047
FBgn0243514	FBgn0265356
FBgn0000568	FBgn0004167
FBgn0027929	FBgn0053111
FBgn0086384	FBgn0261550
FBgn0034681	FBgn0000114
FBgn0050372	FBgn0030276
FBgn0036082	FBgn0011300
FBgn0053310	FBgn0052758
FBgn0265595	FBgn0040963
FBgn0031935	FBgn0259243
FBgn0053087	FBgn0053182
FBgn0020385	FBgn0025186
FBgn0023215	FBgn0264006
FBgn0010415	FBgn0021760
FBgn0011672	FBgn0029722
FBgn0262579	FBgn0053233
FBgn0014020	FBgn0031835
FBgn0031275	FBgn0032485
FBgn0283472	FBgn0020497
FBgn0262018	FBgn0264001
FBgn0000489	FBgn0262872
FBgn0259171	FBgn0037915
FBgn0044826	FBgn0266756
FBgn0024362	FBgn0031107
FBgn0004167	FBgn0032955
FBgn0283468	FBgn0000163
FBgn0025186	FBgn0259938
FBgn0015789	FBgn0028582
FBgn0038606	FBgn0003132
FBgn0053182	FBgn0263006
FBgn0053111	FBgn0264389
FBgn0266756	FBgn0035587
FBgn0033856	FBgn0040350
FBgn0260753	FBgn0005640
FBgn0031850	FBgn0033443
FBgn0016917	FBgn0260439
FBgn0085447	FBgn0005617
FBgn0032955	FBgn0265998
FBgn0263006	FBgn0031914
FBgn0040285	FBgn0011672
FBgn0027504	FBgn0051810
FBgn0030276	FBgn0015240
FBgn0264493	FBgn0069354
FBgn0010015	FBgn0265082
FBgn0266354	FBgn0030946
FBgn0259938	FBgn0016917
FBgn0038098	FBgn0261260
FBgn0031741	FBgn0259927
FBgn0034049	FBgn0023441
FBgn0265082	FBgn0038237
FBgn0260768	FBgn0000546
FBgn0020278	FBgn0261085
FBgn0032485	FBgn0039015
FBgn0028327	FBgn0004049
FBgn0028582	FBgn0035049
FBgn0001624	FBgn0029835
FBgn0030529	FBgn0000464
FBgn0025680	FBgn0029887
FBgn0010223	FBgn0034049
FBgn0021760	FBgn0001991
FBgn0001978	FBgn0028550
FBgn0036496	FBgn0004838
FBgn0263111	FBgn0035917
FBgn0037615	FBgn0263846
FBgn0259108	FBgn0025573
FBgn0038816	FBgn0001139
FBgn0259168	FBgn0028936
FBgn0013342	FBgn0034911
FBgn0053547	FBgn0010620
FBgn0004049	FBgn0028327
FBgn0028550	FBgn0051908
FBgn0030869	FBgn0027594
FBgn0000163	FBgn0020655
FBgn0264386	FBgn0016059
FBgn0265192	FBgn0027497
FBgn0035571	FBgn0010488
FBgn0044823	FBgn0053310
FBgn0011205	FBgn0032388
FBgn0028429	FBgn0031850
FBgn0039228	FBgn0000384
FBgn0260439	FBgn0028429
FBgn0032614	FBgn0033969
FBgn0031914	FBgn0034420
FBgn0031107	FBgn0034479
FBgn0034420	FBgn0030696
FBgn0029711	FBgn0038816
FBgn0020655	FBgn0010223
FBgn0033756	FBgn0020278
FBgn0265184	FBgn0000273
FBgn0033998	FBgn0053144
FBgn0000464	FBgn0013308
FBgn0027594	FBgn0267912
FBgn0014380	FBgn0029711
FBgn0026206	FBgn0266848
FBgn0261550	FBgn0003721
FBgn0035608	FBgn0027348
FBgn0034911	FBgn0044823
FBgn0016059	FBgn0000489
FBgn0001168	FBgn0015831
FBgn0000008	FBgn0038098
FBgn0027497	FBgn0039083
FBgn0031835	FBgn0038286
FBgn0010488	FBgn0267326
FBgn0000114	FBgn0034070
FBgn0087007	FBgn0001104
FBgn0052758	FBgn0046689
FBgn0005617	FBgn0000382
FBgn0011603	FBgn0000711
FBgn0259243	FBgn0000119
FBgn0261085	FBgn0037754
FBgn0032388	FBgn0052626
FBgn0004838	FBgn0260446
FBgn0035724	FBgn0265192
FBgn0001104	FBgn0040239
FBgn0035049	FBgn0035571
FBgn0035542	FBgn0036082
FBgn0262872	FBgn0011661
FBgn0033349	FBgn0026313
FBgn0250823	FBgn0035724
FBgn0001991	FBgn0029663
FBgn0265998	FBgn0034681
FBgn0011300	FBgn0001281
FBgn0052626	FBgn0031741
FBgn0030268	FBgn0263598
FBgn0264389	FBgn0010825
FBgn0000546	FBgn0032650
FBgn0000384	FBgn0030313
FBgn0034179	FBgn0034110
FBgn0037012	FBgn0052699
FBgn0259822	FBgn0036496
FBgn0020497	FBgn0033458
FBgn0029887	FBgn0004242
FBgn0030946	FBgn0030706
FBgn0015797	FBgn0001105
FBgn0264006	FBgn0031414
FBgn0051908	FBgn0261090
FBgn0035146	FBgn0027538
FBgn0037295	FBgn0032464
FBgn0034110	FBgn0037170
FBgn0038286	FBgn0024941
FBgn0053144	FBgn0030897
FBgn0005640	FBgn0243514
FBgn0015240	FBgn0261988
FBgn0019952	FBgn0029830
FBgn0000119	FBgn0030613
FBgn0263846	FBgn0034179
FBgn0035964	FBgn0030648
FBgn0011661	FBgn0037993
FBgn0264001	FBgn0001258
FBgn0038475	FBgn0083228
FBgn0260446	FBgn0026086
FBgn0030613	FBgn0035137
FBgn0037094	FBgn0013973
FBgn0038237	FBgn0000057
FBgn0036821	FBgn0029849
FBgn0003721	FBgn0005671
FBgn0034113	FBgn0051665
FBgn0039056	FBgn0052485
FBgn0032474	FBgn0260753
FBgn0267912	FBgn0036821
FBgn0039641	FBgn0033349
FBgn0259927	FBgn0259219
FBgn0034761	FBgn0015797
FBgn0267698	FBgn0011603
FBgn0034070	FBgn0029006
FBgn0030761	FBgn0010258
FBgn0003557	FBgn0029504
FBgn0026374	FBgn0034113
FBgn0000057	FBgn0010247
FBgn0029663	FBgn0015024
FBgn0263598	FBgn0030268
FBgn0019890	FBgn0265184
FBgn0005671	FBgn0030761
FBgn0039260	FBgn0031682
FBgn0035142	FBgn0004507
FBgn0000711	FBgn0039056
FBgn0011230	FBgn0014380
FBgn0026313	FBgn0030578
FBgn0000382	FBgn0051272
FBgn0028538	FBgn0037094
FBgn0029762	FBgn0032363
FBgn0028886	FBgn0010015
FBgn0035917	FBgn0036257
FBgn0004117	FBgn0001168
FBgn0036622	FBgn0032615
FBgn0267366	FBgn0267698
FBgn0036415	FBgn0036044
FBgn0033969	FBgn0034761
FBgn0028939	FBgn0002413
FBgn0013307	FBgn0053113
FBgn0032615	FBgn0015765
FBgn0265356	FBgn0027929
FBgn0034774	FBgn0004369
FBgn0000044	FBgn0035146
FBgn0003089	FBgn0015778
FBgn0028936	FBgn0035142
FBgn0033887	FBgn0260634
FBgn0050047	FBgn0024994
FBgn0053233	FBgn0039925
FBgn0263353	FBgn0014133
FBgn0069354	FBgn0028542
FBgn0026141	FBgn0037239
FBgn0035059	FBgn0263120
FBgn0263005	FBgn0026059
FBgn0267326	FBgn0012051
FBgn0010424	FBgn0260768
FBgn0259175	FBgn0035608
FBgn0001281	FBgn0032614
FBgn0030018	FBgn0010263
FBgn0085370	FBgn0267975
FBgn0039240	FBgn0036809
FBgn0035587	FBgn0035625
FBgn0027660	FBgn0263780
FBgn0027348	FBgn0034129
FBgn0028543	FBgn0000964
FBgn0039015	FBgn0259896
FBgn0003132	FBgn0087007
FBgn0037365	FBgn0033998
FBgn0032464	FBgn0028538
FBgn0035533	FBgn0003071
FBgn0259219	FBgn0025790
FBgn0039518	FBgn0026374
FBgn0260945	FBgn0023216
FBgn0051158	FBgn0034887
FBgn0011826	FBgn0024807
FBgn0010423	FBgn0035964
FBgn0011742	FBgn0038524
FBgn0051272	FBgn0262739
FBgn0028476	FBgn0019952
FBgn0029856	FBgn0011754
FBgn0029722
FBgn0032650
FBgn0031937
FBgn0031939
FBgn0040752
