# Supplementary material for: TDP-43 proteinopathy alters the ribosome association of multiple mRNAs including the glypican Dally-like protein (Dlp)/GPC6
Source: Acta Neuropathol Commun. 2021 Mar 24;9:52. doi: 10.1186/s40478-021-01148-z (PMC7992842; doi:10.1186/s40478-021-01148-z)
Supplement: Supplementary file 4 — Additional file 4. Demographic information for post-mortem patient spinal tissue. [file 40478_2021_1148_MOESM4_ESM.xlsx]

## Sheet: Fig7_SupTable1
Case Number	Race	Sex	Age at Death	age at onset	*Site of Sx Onset	Yr of Death	disease duration (months)	PMI (hours)	Fm Hx of ALS/FTD	Pathological Diagnosis	C9 +or-	Notes/relevant other medical dx	Figure 7 - Supplemental Table 1. Demographic information for post-mortem patient spinal tissue.
GWF14-04	C	Male	67	63	limb	2014	49	4	N	ALS, early AD	+
GWF15-07	C	Male	85	69	limb	2015	170	7.5	Y	ALS	-
GWF15-09	C	Female	61	59		2015	17	5.5		ALS	+
GWF15-11	C	Female	68	60	limb	2015	96	6	N	ALS, early AD	-	scoliosis
GWF15-13	C	Male	67	64	limb	2015	35	7.5		ALS, early AD	-
GWF15-14	Indian/Asian	Male	74			2015		3.5		ALS	-
GWF16-19	C	Male	39	35		2016	46	5.5		ALS	-
GWF16-20	C	Female	63	60	bulbar/limb	2016	37	4	Y	ALS	-
GWF16-21	C	Male	83	81		2016	25	21		ALS	-
GWF17-22	C	Male	72	71	axial	2017	19	3		ALS, FTLD-TDP	-
GWF17-23	C	Female	74	-	-	2017	-	3		CON	-
GWF17-24	C	Female	51	47	bulbar	2017	60	7	N	ALS	+	C9 + per medical records - confirmed
GWF18-25	C	Male	44	40	limb	2018	57	8.5		ALS, CTE (stage II)	-
CW01-72	W	Male	57	-	-	2001	-	2		CON
CW01-98	W	Female	57	-	-	2001	-	11		CON		Metastatic carcinoma, multiple; Acute ischemia, CA-1, mild
GBB103		Female	92	-	-	2015	-	10		CON		respiratory failure
GWF15-12	C	Male	74	70		2015	47	7		ALS, early AD	-
GWF16-18	C	Female	60	57	limb	2016	32	4		ALS, early AD	-
GWF18-26	C	Female	69	67		2018	24	6		ALS, AGD (stage II), early AD, cerebral amyloid angiopathy	-
GWF18-31	C	Female	62	60	limb	2018	20	3.5	Y	ALS, FTLD-TDP, AD	+	C9 + per medical records - confirmed
CW01-73	W	Male	48	-	-	2001	-	2		CON		Normal
CW01-74	W	Female	58	-	-	2001	-	5		CON		Acute Ischemic infarcts, multiple
CW01-100	W	Female	51	-	-	2001	-	5		CON		Metastatic adenocarcinoma, cerebellum, left motor cortex
